# Supplementary material for: Proteomics Reveal Enhanced Oxidative Stress Responses and Metabolic Adaptation in Acidithiobacillus ferrooxidans Biofilm Cells on Pyrite
Source: Front Microbiol. 2019 Mar 29;10:592. doi: 10.3389/fmicb.2019.00592 (PMC6450195; doi:10.3389/fmicb.2019.00592)
Supplement: Supplementary file 3 [file Data_Sheet_3.xlsx]

## Sheet: Tabelle1
Proteomics reveal enhanced oxidative stress responses and metabolic adaptation in Acidithiobacillus ferrooxidans biofilm cells on pyrite
Sören Bellenberg1,2*, Dieu Huynh3, Ansgar Poetsch4,5, Wolfgang Sand 2,3,6, Mario Vera7,8*
*Correspondence: soeren.bellenberg@lnu.se; mariovera@uc.cl
Processed proteomic dataset.
Biofilm1	Biofilm2	Biofilm3	Fe1	Fe2	Fe3	Mean LFQ Biofilm	Mean LFQ Fe	q<0.05	Unique peptides	Sequence coverage [%]	Mol. weight [kDa]	Q-value	Score	MS/MS count	Number of proteins	-Log Student's T-test p-value Biofilm_Fe	Locus Tag	Gene Bank ID	Description	log2 fold change	q-value Biofilm_Fe
26.069	25.3761	25.3277	23.6588	23.5854	24.1489	25.5909	23.7977	+	7	24.8	28.43	0	12.305	46	1	2.41706	AFE_0001	WP_009560802.1	DNA polymerase III subunit beta	0.839642	0.000776119
30.089	30.2983	30.5486	30.0778	30.3498	29.9213	30.312	30.1163		13	47.5	37.199	0	323.31	456	1	0.463359	AFE_0003	WP_012606471.1	DNA gyrase subunit B	0.189255	0.3202
28.9313	29.028	28.8539	28.0824	28.0911	28.1208	28.9377	28.0981	+	15	49.9	40.865	0	323.31	267	1	4.0755	AFE_0004	WP_012535741.1	pyridine nucleotide-disulfide oxidoreductase	0.171754	0.409239
22.8407	23.1391	23.812	24.284	21.9813	25.6973	23.2639	23.9875		2	13.5	14.981	0	5.7009	9	1	0.25685	AFE_0006	WP_012535742.1	chaperone protein EcpD	-0.6244	0.0789937
28.1354	27.1242	26.4526	27.79	27.7037	27.6272	27.2374	27.707		3	16.2	23.141	0	99.289	62	1	0.40526	AFE_0011	WP_009562192.1	cell division topological specificity factor	1.07852	0.0239269
28.8514	28.6138	28.6868	28.2154	28.3532	28.1277	28.7173	28.2321	+	15	42.6	48.787	0	70.896	208	1	2.1399	AFE_0012	WP_009562194.1	septum site-determining protein MinD	1.35596	0.00293953
28.3253	28.6178	28.0877	28.3217	28.9758	28.9688	28.3436	28.7554		6	35.3	16.536	0	118.74	120	1	0.707973	AFE_0013	WP_012535746.1	septum site-determining protein MinC	-1.16409	0.0977117
25.8476	24.6882	25.7985	25.0222	23.4979	22.0036	25.4448	23.5079		2	27.5	16.661	0	5.6444	21	1	0.954229	AFE_0015	WP_012535748.1	DNA topoisomerase I	-0.677663	0.399669
23.4278	22.2594	22.7705	20.9902	22.9736	23.6591	22.8192	22.541		3	17.6	14.468	0.0051395	2.216	4	1	0.116473	AFE_0018	WP_009562203.1	peptidoglycan-binding protein LysM	-6.00176	0.00416
23.5318	22.8407	22.9326	23.4626	24.4043	24.5358	23.1017	24.1342	+	6	26	33.028	0	26.328	12	1	1.20869	AFE_0019	WP_009562205.1	peptide deformylase	-0.72882	0.129822
27.1806	27.9337	28.1755	28.5731	27.9427	28.1714	27.7633	28.2291		11	37.7	40.488	0	210.76	119	1	0.59183	AFE_0020	WP_012535749.1	methionyl-tRNA formyltransferase	-0.101117	0.863187
25.9382	25.6827	26.3711	26.3284	26.488	26.1431	25.9973	26.3198		12	43.4	45.025	0	88.186	56	1	0.650096	AFE_0023	WP_009566310.1	two-component sensor histidine kinase	3.51801	0.000712329
25.0535	24.5217	25.5562	24.2064	25.12	25.2174	25.0438	24.8479		2	8.4	32.563	0	3.7831	18	1	0.168329	AFE_0024	WP_009566311.1	nitrogen assimilation regulatory protein NtrX	1.83002	0.000707483
22.7952	22.2548	23.2036	22.4614	23.8116	24.537	22.7512	23.6033		3	10.2	31.597	0	5.4992	9	1	0.567485	AFE_0029	WP_012535754.1	tetrathionate hydrolase	1.12361	0.00791429
26.8229	26.6637	26.6356	26.8136	26.7723	26.4752	26.7074	26.687		12	32.1	49.171	0	69.355	73	1	0.0579578	AFE_0030	WP_041645227.1	porin	1.79317	0.00152941
23.1751	21.8476	21.1465	24.1976	24.1102	23.6454	22.0564	23.9844	+	3	13.1	38.192	0	6.5872	3	1	1.44715	AFE_0032	WP_009560912.1	membrane protein insertase YidC	0.418932	0.414252
20.6183	21.7091	22.438	23.3516	21.5789	23.4321	21.5885	22.7876		3	6.9	47.121	0	16.923	7	1	0.678162	AFE_0035	WP_009560916.1	50S ribosomal protein L34	-4.80375	0.00176271
25.633	25.1149	25.3495	26.3408	26.0815	25.9645	25.3658	26.1289	+	10	37.1	47.612	0	126.35	62	1	1.82506	AFE_0042	WP_012535761.1	Tat (twin-arginine translocation) pathway signalsequence domain-containing protein	2.48954	0.00732601
24.7013	24.9775	25.3456	24.9237	24.4693	25.397	25.0082	24.93		8	23.8	51.403	0	11.314	40	1	0.0848404	AFE_0043	WP_009566763.1	glycine/betaine ABC transporter substrate-binding protein	1.66132	0.0161863
24.9638	24.6877	24.7245	26.4724	26.303	25.5336	24.792	26.103	+	6	33.1	17.249	0	12.196	29	1	1.91422	AFE_0044	WP_009566762.1	quinol oxidase	2.55188	0.00118919
27.6527	28.326	27.7076	22.7606	25.6799	26.2853	27.8954	24.9086	+	3	33	9.7818	0	67.906	46	1	1.26344	AFE_0045	WP_009566760.1	sulfur/pyrite/thiosulfate/sulfide-induced protein	0.999671	0.00495397
23.5562	22.9353	23.6221	25.0535	24.2136	24.0448	23.3712	24.4373	+	6	14.8	62.835	0	14.795	17	1	1.31059	AFE_0049	WP_009565530.1	glycine/betaine ABC transporter substrate-binding protein	-1.96613	0.0641546
30.1014	29.9505	29.7736	29.7622	29.359	29.5196	29.9418	29.547		11	68	23.521	0	185.96	261	1	1.23085	AFE_0050	WP_009565532.1	Tat (twin-arginine translocation) pathway signalsequence domain-containing protein	-0.26962	0.40141
20.6404	22.815	23.5245	22.1771	22.8536	23.0107	22.3266	22.6805		3	9.5	33.692	0.0051584	2.2615	3	1	0.145342	AFE_0054	WP_012535764.1	membrane protein	-0.0240987	0.979364
26.4674	26.3772	26.3593	26.2237	26.6861	26.7846	26.4013	26.5648		23	34.5	102.25	0	323.31	66	1	0.391823	AFE_0055	WP_009565541.1	FmdB family transcriptional regulator	-3.54313	0.00226087
26.0805	25.1871	25.6937	27.1166	26.6717	25.6809	25.6538	26.4898		4	11.5	42.871	0	181.58	37	1	0.775128	AFE_0056	WP_012535765.1	aspartate--tRNA ligase	-0.932537	0.00945928
24.1055	23.9774	23.9967	23.1264	22.9808	21.361	24.0265	22.4894	+	6	8.8	80.494	0	10.296	19	1	1.27141	AFE_0057	WP_012535766.1	quinolinate synthetase	-1.20849	0.0262993
24.9519	25.4383	24.3157	25.1501	26.5645	26.2022	24.9019	25.9723		7	26.6	37.636	0	33.872	40	1	0.93657	AFE_0058	WP_009567689.1	1-acyl-sn-glycerol-3-phosphate acyltransferase	-0.0689735	0.931116
27.907	27.847	28.0411	32.2141	31.93	32.1441	27.9317	32.0961	+	8	62.3	14.504	0	176.01	181	1	5.65159	AFE_0059	WP_009567690.1	transcriptional regulator	-4.14504	0.000928571
25.4014	25.5715	25.9672	24.2757	24.4396	24.8516	25.6467	24.5223	+	4	19.8	26.735	0	12.785	25	1	2.0284	AFE_0061	WP_009567692.1	Holliday junction branch migration protein RuvA	-1.15735	0.0867616
24.9077	23.7988	23.7658	23.4619	23.3884	23.895	24.1574	23.5817		6	24.5	30.824	0	9.3879	22	1	0.637684	AFE_0062	WP_012535767.1	Holliday junction branch migration DNA helicase RuvB	0.776542	0.622525
27.0868	27.0076	27.1588	26.8925	27.1644	27.0707	27.0844	27.0425		9	34.1	36.436	0	296.62	99	1	0.174452	AFE_0063	WP_009560861.1	tol-pal system-associated acyl-CoA thioesterase	1.75036	0.00138365
28.3584	27.836	28.0337	26.9986	26.1193	27.5615	28.076	26.8932	+	3	21.3	19.905	0	48.658	52	1	1.24409	AFE_0064	WP_012535768.1	protein TolQ	0.84112	0.0739482
20.8423	21.7656	22.145	21.6798	26.8357	25.341	21.5843	24.6189		3	30.2	12.544	0	3.5813	3	1	0.895798	AFE_0065	WP_009567656.1	protein TolR	-0.20186	0.787009
28.1384	28.4771	28.4058	27.0834	27.1492	27.0954	28.3404	27.1093	+	12	61.5	28.268	0	287.16	92	1	3.51806	AFE_0066	WP_012535769.1	protein TolA	-2.75181	0.0101292
26.5823	26.5372	26.2036	24.8209	24.4566	25.1627	26.4411	24.8134	+	7	46.8	24.541	0	36.106	44	1	2.63312	AFE_0067	WP_012535770.1	Tol-Pal system beta propeller repeat protein TolB	0.490463	0.0491027
26.2048	25.9816	26.0324	26.4483	26.305	26.5751	26.0729	26.4428		12	38.7	38.344	0	173.19	67	1	1.63696	AFE_0070	WP_012535773.1	tol-pal system protein YbgF	0.468158	0.038607
25.5749	24.8655	25.5921	26.8227	26.4205	26.3601	25.3442	26.5344	+	13	34.6	41.5	0	39.374	63	1	1.8813	AFE_0071	WP_009567122.1	peptidoglycan-associated lipoprotein	-0.396615	0.209695
28.6705	28.1584	28.6208	27.654	28.0957	28.3716	28.4832	28.0404		16	47.2	41.168	0	187.19	241	1	0.76918	AFE_0073	WP_012535775.1	undecaprenyl-phosphate galactose phosphotransferase WbaP	0.233109	0.907829
27.7001	28.1247	28.507	28.0184	28.0066	28.4047	28.1106	28.1432		4	30.3	16.931	0	81.111	45	1	0.0415619	AFE_0074	WP_012606487.1	chain-length determining protein	1.23016	0.0105714
28.6306	28.9618	28.1859	27.3688	28.2439	27.2931	28.5928	27.6352	+	7	45.2	12.771	0	80.793	120	1	1.18786	AFE_0081	WP_012535779.1	mannosyltransferase	-3.0873	0.0130703
22.8677	21.8142	23.2912	23.4301	24.3068	23.8073	22.6577	23.8481		3	19.9	18.29	0	35	16	1	1.10353	AFE_0082	WP_012535780.1	rhamnosyltransferase	-1.61895	0.0112707
27.6257	27.2704	27.6078	27.0801	27.0653	27.5771	27.5013	27.2408		6	39.9	17.938	0	64.14	71	1	0.567051	AFE_0088	WP_012535782.1	plasmid maintenance system killer protein	-0.742431	0.127632
23.4164	20.1584	21.8951	25.963	25.0139	24.9152	21.8233	25.2974	+	4	21.4	40.522	0	36.741	17	1	1.59544	AFE_0089	WP_009566298.1	transcriptional regulator	0.886487	0.0402146
23.1964	24.9053	25.1386	29.1602	28.5744	30.1051	24.4134	29.2799	+	3	47.7	9.2414	0	68.725	34	1	2.52046	AFE_0092	WP_009566294.1	cell division protein Fic	-1.16534	0.114491
23.0471	23.1826	23.4434	29.4101	29.5095	29.3049	23.2244	29.4082	+	8	65	11.724	0	89.174	78	1	5.9267	AFE_0097	WP_009562767.1	hypothetical protein	1.27632	0.0591791
23.5812	24.0363	23.538	20.6679	21.7414	22.9583	23.7185	21.7892	+	5	11.8	54.846	0	8.1525	15	1	1.32696	AFE_0115	WP_012535796.1	hypothetical protein	-0.733448	0.0948986
31.7039	31.452	31.4089	32.5177	32.2915	32.5225	31.5216	32.4439	+	45	59.8	87.927	0	323.31	1089	1	2.81937	AFE_0126	WP_012535803.1	dihydroneopterin aldolase	0.240994	0.935094
29.8269	29.5286	29.5425	30.3537	29.8373	30.164	29.6326	30.1183		18	69	29.465	0	261.35	365	1	1.27004	AFE_0129	WP_012535966.1	short-chain dehydrogenase	-0.25657	0.732248
25.0776	24.7698	24.8213	24.9576	25.0728	24.5907	24.8896	24.8737		4	20.4	23.066	0	64.268	23	1	0.0307218	AFE_0134	WP_009564895.1	coproporphyrinogen III oxidase	0.134148	0.57029
29.1575	28.9355	29.1141	29.9606	29.7182	29.5272	29.069	29.7353	+	16	47.6	44.497	0	323.31	331	1	2.02217	AFE_0135	WP_012535969.1	LysR family transcriptional regulator	2.27858	0.0249474
27.2695	26.454	26.2214	26.1733	26.4531	26.4669	26.6483	26.3644		5	30.3	22.933	0	27.082	36	1	0.355999	AFE_0137	WP_049759398.1	outer membrane porin, OprD family	-5.25074	0
28.6533	28.5423	28.5815	27.2661	27.2578	27.1923	28.5924	27.2387	+	10	37.7	40.451	0	168.39	214	1	5.34125	AFE_0138	WP_012535972.1	lipopolysaccharide heptosyltransferase II	-0.961161	0.0132761
30.1051	29.8633	30.1852	29.1121	29.6347	29.7669	30.0512	29.5045		7	58.4	16.64	0	323.31	274	1	1.15744	AFE_0139	WP_009566816.1	hypothetical protein	0.693364	0.0795604
24.0927	26.8458	26.6037	27.9913	27.8767	27.5431	25.8474	27.8037	+	3	24.7	10.185	0	6.1517	42	1	1.03183	AFE_0140	WP_009566815.1	dimethylmenaquinone methyltransferase	0.513463	0.0882137
22.8388	22.5134	23.3221	26.7767	25.2502	26.857	22.8914	26.2946	+	3	21.6	20.615	0	56.819	13	1	2.39445	AFE_0141	WP_012535973.1	phosphoheptose isomerase	1.00872	0.156616
22.0556	23.6588	22.9349	22.9817	23.178	21.82	22.8831	22.6599		3	7.9	64.124	0	6.7892	5	1	0.130641	AFE_0143	WP_012535975.1	lipoprotein	0.143944	0.624033
33.3054	33.791	33.9327	33.1001	33.6541	33.2517	33.6764	33.3353		8	38.7	22.924	0	286.35	798	1	0.607332	AFE_0151	WP_012535979.1	sulfurtransferase	3.97915	0.000845528
27.0607	26.9558	26.8016	26.7278	26.8816	26.641	26.9394	26.7501		19	28.2	88.935	0	56.45	121	1	0.853637	AFE_0156	WP_009567116.1	spermidine synthase	0.48757	0.087576
28.7732	28.2265	28.3024	29.4912	29.3677	29.6528	28.434	29.5039	+	15	80.8	20.03	0	79.036	146	1	2.31148	AFE_0158	WP_012535990.1	ABC transporter ATP-binding protein	-0.835753	0.01525
29.9121	30.1425	30.3976	31.2739	31.0467	31.1082	30.1508	31.1429	+	10	54.9	14.974	0	164.54	169	1	2.50662	AFE_0160	WP_012535992.1	outer membrane lipid asymmetry maintenance protein MlaD	-0.809427	0.185337
28.3741	28.7438	28.3538	31.9606	31.7511	31.8881	28.4906	31.8666	+	17	75.7	24.29	0	323.31	342	1	4.74549	AFE_0161	WP_009563461.1	toluene tolerance protein	-1.7235	0.000787879
31.1102	31.2332	31.1968	31.6447	31.7628	31.8338	31.1801	31.7471	+	13	80.3	18.722	0	204.21	321	1	2.99279	AFE_0163	WP_009563459.1	ABC transporter ATP-binding protein	0.444551	0.415066
32.5799	33.1051	32.2713	32.3445	32.3205	32.819	32.6521	32.4947		10	85.9	12.814	0	323.31	793	1	0.208303	AFE_0165	WP_009563457.1	4-hydroxythreonine-4-phosphate dehydrogenase	1.11557	0.0757952
30.2737	30.2033	30.1058	30.8621	30.9108	30.8501	30.1943	30.8743	+	71	55.7	151.76	0	323.31	999	1	3.70087	AFE_0168	WP_012535996.1	SPOR domain-containing protein	-0.30187	0.711029
30.1051	29.9967	29.9596	31.2134	31.278	31.1469	30.0205	31.2128	+	61	51.1	153.21	0	323.31	567	1	4.48716	AFE_0169	WP_012535995.1	hypothetical protein	-0.0895462	0.783537
21.5861	21.3849	22.921	28.9703	27.6214	27.7662	21.964	28.1193	+	6	22.8	13.734	0	56.247	23	1	3.17356	AFE_0170	WP_012535997.1	arginine--tRNA ligase	0.349728	0.258983
25.657	25.9567	25.8928	31.7214	31.411	31.6225	25.8355	31.585	+	13	60.9	18.08	0	196.48	139	1	5.81711	AFE_0173	WP_012536000.1	ribosomal protein L3 N(5)-glutamine methyltransferase	0.77866	0.0787892
30.9091	30.7555	30.8783	30.9005	30.6849	31.0751	30.8476	30.8868		31	53.8	76.554	0	323.31	808	1	0.116632	AFE_0175	WP_009562598.1	hypothetical protein	-0.904589	0.723764
34.0094	33.877	33.7783	34.1771	34.3887	34.4232	33.8882	34.3296	+	28	77.5	43.179	0	323.31	2040	2	1.90772	AFE_0177	WP_012536002.1	glutathione S-transferase	0.688882	0.0261652
28.5711	28.4264	28.3706	28.467	28.2392	28.1467	28.4561	28.2843		38	41.6	129.57	0	323.31	273	1	0.696615	AFE_0178	WP_012536003.1	exodeoxyribonuclease III	1.63582	0.353043
28.8142	28.0933	28.3688	28.8697	29.5394	28.8147	28.4254	29.0746		7	53.9	11.642	0	197.78	112	1	0.969555	AFE_0181	WP_049756736.1	anhydro-N-acetylmuramic acid kinase	1.1681	0.0497953
26.7776	26.5153	26.6326	29.7941	30.3125	29.6792	26.6418	29.9286	+	9	44.3	22.387	0	27.754	105	1	4.01977	AFE_0182	WP_009562611.1	shikimate dehydrogenase	3.24695	0.0131413
26.3189	26.4929	26.4659	30.7194	30.4586	30.1497	26.4259	30.4425	+	10	69.3	22.323	0	289.32	147	1	4.6873	AFE_0188	WP_009562645.1	cell division protein ZapD	1.79318	0.00163351
27.3908	26.6761	26.9077	29.9487	30.5772	29.9399	26.9916	30.1552	+	4	40.2	11.048	0	154.06	69	1	3.3506	AFE_0189	WP_012536009.1	fructose 1,6-bisphosphatase	0.195701	0.498697
23.6667	21.4659	23.1729	28.9338	28.6516	27.8197	22.7685	28.4684	+	13	43.4	30.13	0	174.9	160	1	2.80265	AFE_0190	WP_009564520.1	starvation protein B	-0.723632	0.581462
23.3879	21.8577	22.1958	30.4993	30.6965	30.9205	22.4805	30.7054	+	9	76.9	10.327	0	84.163	60	1	4.16811	AFE_0193	WP_009564522.1	MJ0042 family finger-like domain-containingprotein	-0.469588	0.420993
20.5746	24.8773	21.7333	26.8508	29.5892	27.7516	22.3951	28.0638	+	3	18.9	11.925	0	8.8026	22	1	1.69508	AFE_0195	WP_009564524.1	acetyl-CoA carboxylase biotin carboxylase subunit	0.485226	0.0238182
26.6728	25.6515	26.3967	30.9525	31.411	30.8541	26.2403	31.0725	+	14	60.5	25.962	0	278.88	181	1	3.79738	AFE_0196	WP_012536013.1	acetyl-CoA carboxylase, biotin carboxyl carrier protein	-0.411837	0.22292
22.8624	22.6525	24.0134	29.6508	27.9001	28.3333	23.1761	28.6281	+	8	55.8	15.453	0	76.749	17	1	2.89318	AFE_0197	WP_009564525.1	3-dehydroquinate dehydratase	1.9369	0.0630624
25.4356	25.831	24.9308	29.3549	30.2519	28.9636	25.3991	29.5235	+	5	48.4	10.368	0	172.46	87	1	3.06073	AFE_0198	WP_012536014.1	transcriptional regulator	0.278266	0.824999
24.011	24.6324	24.6275	24.9651	25.3714	24.8075	24.4236	25.048		5	27.1	26.635	0	24.637	25	1	1.10351	AFE_0199	WP_012536015.1	ferritin	-1.03252	0.0444776
28.8611	29.0903	29.2851	30.4502	31.2559	29.7831	29.0788	30.4964	+	10	66.4	13.444	0	243.36	142	1	1.48264	AFE_0200	WP_012536016.1	cell division protein FtsZ	-0.465792	0.268293
22.3518	23.1493	21.9805	28.6915	29.7137	28.6786	22.4939	29.0279	+	6	46.2	11.718	0	165.71	37	1	3.75092	AFE_0201	WP_012536017.1	cell division protein FtsA	-0.322498	0.286954
29.6986	28.801	28.7163	31.095	31.2207	31.3679	29.072	31.2279	+	15	69.4	20.119	0	142.71	283	1	2.57683	AFE_0203	WP_009567097.1	D-alanine--D-alanine ligase	0.195881	0.77243
19.8414	22.4203	23.4998	28.8785	28.219	28.8424	21.9205	28.6466	+	1	19.7	7.0054	0	21.24	16	1	2.43216	AFE_0204	WP_009567098.1	UDP-N-acetylenolpyruvoylglucosamine reductase	-0.852132	0.22937
28.276	28.7568	27.4679	28.4288	29.0028	28.246	28.1669	28.5592		8	64.9	14.19	0	228.69	146	1	0.373885	AFE_0205	WP_009567099.1	UDP-N-acetylmuramate--L-alanine ligase	0.0203533	0.946823
28.7641	28.9284	28.7169	31.535	31.5964	31.4135	28.8031	31.515	+	8	62.1	19.045	0	205.72	241	1	5.26792	AFE_0206	WP_012536019.1	undecaprenyldiphospho-muramoylpentapeptide beta-N- acetylglucosaminyltransferase	-1.92799	0.015212
24.861	24.6979	24.3554	29.3948	28.7246	28.1227	24.6381	28.7474	+	5	45.3	12.595	0	87.848	64	1	3.31066	AFE_0208	WP_009567101.1	UDP-N-acetylmuramoyl-L-alanine--D-glutamate ligase	-1.19908	0.154745
25.8849	26.0868	25.6743	30.179	30.2798	30.772	25.882	30.4103	+	11	58	18.742	0	74.887	109	1	4.49457	AFE_0210	WP_012536020.1	UDP-N-acetylmuramoyl-tripeptide--D-alanyl-D- alanine ligase	-0.763146	0.0153945
22.6495	22.3478	25.3489	29.4245	27.563	29.0709	23.4488	28.6862	+	7	55.2	15.317	0	55.955	34	1	2.03462	AFE_0211	WP_009566305.1	UDP-N-acetylmuramoyl-L-alanyl-D-glutamate--2, 6-diaminopimelate ligase	0.0781517	0.898055
23.4443	23.9029	23.4586	24.3548	25.4969	25.7933	23.6019	25.215	+	6	15.8	48.101	0	21.221	28	1	1.59563	AFE_0215	WP_012536023.1	division/cell wall cluster transcriptional repressor MraZ	-1.31103	0.00939806
29.4502	29.2326	28.4733	29.0191	28.5582	28.6929	29.052	28.7567		8	54.1	23.242	0	96.62	126	1	0.380376	AFE_0219	#N/A	hypothetical protein	2.9868	0.0242072
25.6569	25.2175	24.8943	26.5334	27.1089	28.0453	25.2562	27.2292	+	2	47.2	8.2706	0	50.286	24	1	1.79338	AFE_0220	WP_012606522.1	AMP-binding protein	-1.06603	0.0343313
25.5881	23.6957	24.4102	29.903	29.8602	29.0745	24.5646	29.6125	+	8	50	13.402	0	28.288	62	1	2.92347	AFE_0221	WP_012536026.1	stringent starvation protein A	0.39485	0.0999641
24.4717	24.5629	24.5029	29.4587	28.0057	28.5883	24.5125	28.6843	+	6	47.3	14.166	0	39.425	65	1	3.22677	AFE_0223	WP_009561081.1	UDP-3-O-[3-hydroxymyristoyl] N-acetylglucosamine deacetylase	-0.353872	0.781395
26.0534	25.7114	25.8352	31.5165	31.3864	31.1145	25.8667	31.3391	+	15	63.5	23.366	0	187.4	231	1	5.41581	AFE_0225	WP_012536028.1	protein translocase subunit SecA	-0.163508	0.581165
31.1484	31.1962	31.0899	30.5869	31.8931	31.9459	31.1449	31.4753		23	69.6	36.963	0	323.31	818	1	0.301501	AFE_0226	WP_012536029.1	bifunctional ornithine acetyltransferase/N-acetylglutamate synthase	-0.83595	0.131383
26.9126	26.146	26.4157	30.7921	30.4295	30.3718	26.4915	30.5311	+	6	48.4	14.198	0	102.11	73	1	3.99789	AFE_0240	WP_009563113.1	SAM-dependent methyltransferase	1.53713	0.0301366
27.6583	25.9285	27.0674	26.3127	26.0895	26.8816	26.8847	26.4279		3	29.3	15.908	0	7.7906	18	1	0.337024	AFE_0252	WP_012536047.1	CDP-6-deoxy-delta-3,4-glucoseen reductase	-1.07033	0.0797116
23.1737	24.4149	21.8179	22.6543	21.3909	25.4074	23.1355	23.1508		2	6.7	44.352	0	3.8291	15	1	-4.34294e-08	AFE_0253	WP_009566152.1	hypothetical protein	-4.16434	0
27.8943	26.6898	27.7674	24.0651	27.8197	26.2192	27.4505	26.0347		4	20.1	20.266	0	8.052	31	1	0.542483	AFE_0255	WP_009566155.1	TetR family transcriptional regulator	1.12438	0.00849007
33.0345	32.8731	32.7766	30.8408	31.6134	30.9037	32.8947	31.1193	+	10	55.1	13.057	0	201.82	516	1	2.6258	AFE_0256	WP_012536050.1	acetylglutamate kinase	0.575679	0.220226
31.445	31.435	31.7219	28.4637	29.8614	28.2225	31.534	28.8492	+	5	24	13.729	0	22.363	266	1	2.17667	AFE_0257	WP_009567391.1	secretion protein	0.0418491	0.8721
23.155	26.9584	25.8797	23.0229	23.2392	24.9115	25.331	23.7246		2	10.8	21.092	0	4.0698	10	1	0.556605	AFE_0258	WP_009567390.1	deacylase	1.18286	0.0375969
21.0385	22.0199	23.2007	21.4292	22.8864	22.0345	22.0863	22.1167		3	6.7	48.145	0	4.863	7	1	0.0132949	AFE_0260	WP_009566572.1	hypothetical protein	-3.03457	0.0673488
29.0302	28.6819	28.9104	31.0941	30.9037	31.8601	28.8742	31.286	+	12	62.8	27.455	0	158.82	357	1	2.83408	AFE_0262	WP_009566574.1	pyrroline-5-carboxylate reductase	1.23109	0.000954128
24.2521	24.9114	24.6442	25.0067	25.2241	24.3369	24.6026	24.8559		5	18	35.128	0	11.398	28	1	0.315406	AFE_0263	WP_009566576.1	YggS family pyridoxal phosphate enzyme	1.62761	0.00130178
23.9063	23.7297	24.0895	23.4855	23.8955	24.1045	23.9085	23.8285		8	10.1	128.83	0	11.812	6	1	0.141511	AFE_0264	WP_012536052.1	twitching motility protein PilT	-0.369886	0.065389
26.1144	25.7793	25.5523	26.1722	26.2424	26.0373	25.8153	26.1506		7	43.9	25.106	0	52.769	40	1	0.898849	AFE_0265	WP_012536053.1	twitching motility protein PilT	-1.19028	0.00997576
29.6147	29.687	29.7525	27.9744	29.1048	28.7395	29.6847	28.6062	+	5	78.3	9.5289	0	114.03	54	1	1.48918	AFE_0267	WP_009565299.1	pyridine nucleotide-disulfide oxidoreductase	0.442822	0.193755
26.4214	27.1869	27.453	27.4559	26.8824	27.4878	27.0204	27.2754		5	35.7	16.606	0	21.996	62	1	0.279878	AFE_0272	WP_009565304.1	5-(carboxyamino)imidazole ribonucleotide mutase	-0.0326176	0.947529
22.7844	23.4636	22.7432	23.7464	23.2584	23.2329	22.997	23.4125		3	19	17.489	0	5.0813	6	1	0.654677	AFE_0279	WP_009567211.1	outer membrane protein assembly factor BamE	0.957525	0.0481971
28.3328	28.0801	28.1719	27.5393	28.9931	28.4204	28.195	28.3176		7	25.4	34.736	0	203.76	173	1	0.102795	AFE_0280	WP_012536061.1	ubiquinone-binding protein	-1.19036	0.0503286
26.2673	25.7341	25.5585	27.3646	27.8021	27.5178	25.8533	27.5615	+	9	50.9	25.847	0	149.52	58	1	2.62845	AFE_0282	WP_041645265.1	ferric uptake regulation protein	0.260438	0.374908
27.7476	28.2557	27.9431	25.3374	28.0866	28.241	27.9821	27.2217		8	25.6	36.933	0	80.276	118	1	0.327592	AFE_0283	WP_012536064.1	GTPase ObgE	-3.47407	0.0100982
21.9302	20.5137	24.2142	23.9794	23.6603	24.313	22.2194	23.9842		5	18.6	47.893	0	8.9623	9	1	0.739683	AFE_0284	WP_009565803.1	50S ribosomal protein L27	-4.86647	0.000832
27.6056	27.7639	27.581	27.1609	26.9899	27.3114	27.6502	27.154	+	14	35.6	46.557	0	60.086	115	1	1.98095	AFE_0285	WP_009565805.1	50S ribosomal protein L21	-6.18377	0
25.5109	25.4661	25.5332	26.9597	27.8491	27.3837	25.5034	27.3975	+	6	18.4	37.598	0	26.846	58	1	2.73948	AFE_0286	WP_012536065.1	sulfate permease membrane protein	1.92932	0.0239186
23.1396	23.2999	23.3412	24.7061	21.8919	24.2325	23.2602	23.6102		3	15.3	16.885	0	6.1746	10	1	0.149502	AFE_0288	WP_012536066.1	5-methyltetrahydropteroyltriglutamate-- homocysteine methyltransferase	-0.92227	0.00335135
29.1598	29.4038	29.4212	28.5451	28.6915	28.5002	29.3283	28.5789	+	18	36.3	54.483	0	203.07	205	1	2.73405	AFE_0289	WP_012536067.1	bifunctional demethylmenaquinone methyltransferase/2-methoxy-6-polyprenyl-1,4-benzoquinol methylase	-0.485703	0.0745169
25.6989	25.8448	25.3685	28.3999	27.8112	28.0455	25.6374	28.0855	+	24	34.3	92.782	0	323.31	105	1	3.41787	AFE_0292	WP_009567240.1	methionine biosynthesis protein MetW	0.0158482	0.964895
20.7938	23.1684	22.8431	24.5481	24.4934	23.73	22.2684	24.2572	+	5	61.7	14.329	0	13.013	6	1	1.18532	AFE_0295	WP_012536070.1	serine hydroxymethyltransferase	-0.666316	0.014899
21.3815	24.3203	23.8923	20.1295	25.7715	25.2694	23.198	23.7235		3	11.6	31.158	0	18.29	10	1	0.0926748	AFE_0298	WP_009560911.1	riboflavin synthase	0.283845	0.527343
22.3755	20.4757	22.2246	29.8802	30.5671	31.2536	21.6919	30.567	+	4	48.3	10.286	0	65.031	36	1	3.58699	AFE_0299	WP_012536073.1	3,4-dihydroxy-2-butanone-4-phosphate synthase	1.35365	0.0024186
30.5631	30.8298	30.6051	30.2044	30.0645	30.249	30.666	30.1726	+	34	55.8	74.389	0	323.31	644	1	2.10943	AFE_0300	WP_009568607.1	6,7-dimethyl-8-ribityllumazine synthase	0.546652	0.0792756
20.3014	23.7128	22.8473	21.2208	21.8123	23.2841	22.2872	22.1057		3	19.2	27.78	0	8.8047	6	1	0.0523045	AFE_0302	WP_012536075.1	hypothetical protein	-1.95631	0.0491913
21.6225	22.5298	22.1545	21.4868	22.1345	22.5843	22.1023	22.0685		5	27.2	17.832	0	6.8619	18	1	0.0274103	AFE_0303	WP_012536076.1	hypothetical protein	-3.40319	0.000670968
21.643	23.7474	21.8956	23.5815	23.0984	23.1862	22.4287	23.2887		3	13.7	27.441	0	14.619	5	1	0.561407	AFE_0305	WP_012536078.1	ubiquinone biosynthesis regulatory protein kinase UbiB	0.223214	0.814691
23.246	24.5636	21.2066	22.4909	23.6506	23.0015	23.0054	23.0477		2	17.6	14.085	0	5.5565	19	1	0.0135354	AFE_0306	WP_009567335.1	membrane protein	0.341106	0.29921
28.9615	28.87	27.8085	24.3052	26.3658	26.3662	28.5467	25.6791	+	6	43.7	15.144	0	86.887	80	1	1.67176	AFE_0314	WP_012536079.1	transcription termination/antitermination protein NusG	-1.06986	0.0068289
25.1291	24.6787	24.4701	25.4452	26.6167	24.7393	24.7593	25.6004		3	48.6	11.375	0	27.633	17	1	0.655125	AFE_0315	WP_012536080.1	50S ribosomal protein L11	-0.992194	0.00487243
28.9382	28.6568	28.8978	28.9871	29.0537	28.727	28.8309	28.9226		15	38.3	44.802	0	283.58	261	1	0.277318	AFE_0316	WP_012536081.1	50S ribosomal protein L1	-3.37602	0
25.4405	25.6856	25.3822	26.3487	27.3886	27.0144	25.5028	26.9172	+	9	38.3	33.829	0	68.19	64	1	1.94832	AFE_0317	WP_009568780.1	50S ribosomal protein L10	-0.567026	0.00772125
27.4359	26.906	26.9698	27.7667	27.0383	27.0686	27.1039	27.2912		10	32.7	40.785	0	239.66	87	1	0.256077	AFE_0318	WP_009568779.1	50S ribosomal protein L7/L12	0.157424	0.742654
28.5754	28.5714	28.5202	28.3145	28.2618	28.4361	28.5557	28.3375		13	38.5	43.238	0	206.29	161	1	1.79111	AFE_0320	WP_012536082.1	DNA-directed RNA polymerase subunit beta	-0.680078	0.00160825
25.7953	22.0137	24.5041	24.3727	24.7563	24.3272	24.1044	24.4854		4	45.6	14.017	0	11.788	15	1	0.124695	AFE_0321	WP_012606540.1	DNA-directed RNA polymerase subunit beta'	-1.19231	0.00146479
30.6149	30.9029	30.8575	29.0461	28.8835	29.222	30.7918	29.0505	+	19	56.5	39.52	0	323.31	459	1	3.71368	AFE_0322	WP_010641426.1	30S ribosomal protein S12	-6.1553	0.00189091
29.4459	28.9474	29.1059	30.376	30.4184	30.1158	29.1664	30.3034	+	17	70.4	27.425	0	295.05	211	1	2.53971	AFE_0323	WP_012536084.1	30S ribosomal protein S7	-5.74947	0
25.2541	24.4988	24.7559	25.1452	24.973	25.1379	24.8362	25.0854		7	18.5	51.975	0	13.71	25	1	0.472035	AFE_0324	WP_012536085.1	elongation factor G	-0.039196	0.903613
30.1551	30.4585	30.3786	29.5478	29.371	29.777	30.3307	29.5653	+	23	46.5	68.223	0	323.31	473	1	2.17238	AFE_0325	WP_009566505.1	elongation factor Tu	-0.441395	0.0366233
28.6117	28.71	28.4779	29.0468	28.8369	28.7604	28.5998	28.8814		18	45.3	45.784	0	323.31	285	1	1.21516	AFE_0326	WP_012536086.1	30S ribosomal protein S10	-0.649188	0.100358
28.1097	27.8414	27.9888	28.4353	28.1168	28.1201	27.98	28.2241		23	66.7	41.362	0	310	191	1	0.866622	AFE_0327	WP_009565431.1	50S ribosomal protein L3	-3.28681	0.00315152
27.4974	26.6547	26.9617	25.4051	25.7082	26.9302	27.0379	26.0145		2	33.3	12.732	0	286.11	30	1	0.905918	AFE_0328	WP_009565432.1	50S ribosomal protein L4	-4.01663	0
26.8072	26.8151	26.5219	25.8522	26.6217	26.223	26.7147	26.2323		7	31.7	29.73	0	249.7	73	1	0.931012	AFE_0329	WP_012536087.1	50S ribosomal protein L23	-3.16369	0.00167742
25.5895	25.5719	25.657	25.1223	24.0471	24.6834	25.6061	24.6176	+	10	22.4	59.136	0	67.118	43	1	1.46459	AFE_0330	WP_009565434.1	50S ribosomal protein L2	-5.69989	0.00116854
32.4197	32.0197	31.8595	29.5754	30.1394	30.5985	32.0997	30.1044	+	9	78.6	12.375	0	176.49	265	2	2.37778	AFE_0331	WP_009565435.1	30S ribosomal protein S19	-8.22497	0
26.7675	26.6276	26.515	28.0598	27.826	28.0594	26.6367	27.9817	+	14	58.2	28.036	0	132.12	108	1	3.64147	AFE_0332	WP_009565436.1	50S ribosomal protein L22	-5.66873	0.00797122
28.4608	28.3283	28.4328	27.5159	27.5767	27.3057	28.4073	27.4661	+	6	33.5	20.285	0	74.73	94	1	3.2988	AFE_0333	WP_009565437.1	30S ribosomal protein S3	-4.8322	0.00346667
26.1694	26.0597	25.296	24.2606	25.1479	25.2534	25.8417	24.8873		8	20	41.097	0	19.158	50	1	1.07373	AFE_0334	WP_012536088.1	50S ribosomal protein L16	-5.45202	0.00125301
24.2397	25.3963	25.0426	26.1529	25.3215	26.4639	24.8928	25.9795		7	33.2	24.503	0	18.286	31	1	1.05696	AFE_0336	WP_009569558.1	30S ribosomal protein S17	-4.12431	0.00135065
26.2084	25.8663	25.6159	24.9442	26.2554	26.2688	25.8968	25.8228		7	47.6	22.746	0	19.348	31	1	0.0540984	AFE_0337	WP_012536089.1	50S ribosomal protein L14	-1.4176	0.0164627
28.2843	28.3859	28.5967	27.5077	27.2107	28.3139	28.4223	27.6774		6	45.1	18.351	0	153.58	111	1	1.0219	AFE_0338	WP_009569556.1	50S ribosomal protein L24	-6.53406	0.00371429
25.7629	26.4949	26.0531	25.9689	26.6344	26.6373	26.1036	26.4135		4	29.3	18.86	0	28.557	38	1	0.430712	AFE_0339	WP_012536090.1	50S ribosomal protein L5	-2.15587	0.000675325
27.8243	27.4539	27.7565	27.2778	27.7041	27.0231	27.6782	27.335		11	32.2	43.116	0	44.828	67	1	0.681382	AFE_0340	#N/A	30S ribosomal protein S14	-6.72609	0.000781955
25.092	25.3969	25.3975	23.6319	23.9805	24.9289	25.2955	24.1804	+	5	24.6	31.053	0	46.571	27	1	1.30393	AFE_0341	WP_009568793.1	30S ribosomal protein S8	-0.392303	0.471513
23.8363	23.8097	24.3274	24.1373	22.1414	24.2636	23.9912	23.5141		3	19	18.121	0	49.035	23	1	0.269917	AFE_0342	WP_012536092.1	50S ribosomal protein L6	-2.71186	0
21.5806	20.9128	20.9796	21.4334	21.3308	23.7451	21.1577	22.1698		3	26.4	12.294	0	6.6186	15	1	0.548496	AFE_0343	WP_009569276.1	50S ribosomal protein L18	-4.10927	0.00192593
28.6158	29.2438	29.5569	28.5124	29.7425	29.4289	29.1389	29.2279		14	49	32.982	0	68.281	203	1	0.0673854	AFE_0344	WP_012536093.1	30S ribosomal protein S5	-4.52827	0
22.1131	22.2566	22.4295	23.2439	23.3933	22.0175	22.2664	22.8849		3	6.5	50.204	0	8.028	7	1	0.624838	AFE_0346	WP_012536095.1	50S ribosomal protein L15	-5.23739	0.00302392
24.8493	23.7538	24.3429	20.7806	24.9364	24.0501	24.3153	23.2557		4	32.7	17.771	0	35.22	31	1	0.335692	AFE_0347	WP_012536096.1	preprotein translocase subunit SecY	-1.61309	0.013035
24.9133	25.0966	25.1853	23.3185	22.9351	23.5766	25.0651	23.2767	+	11	24.4	61.925	0	43.368	38	1	3.03935	AFE_0348	WP_012536097.1	adenylate kinase	0.295303	0.499024
26.3995	26.2392	26.711	21.8518	24.9369	24.5629	26.4499	23.7839	+	5	18.3	31.754	0	7.006	30	1	1.27371	AFE_0349	WP_009568282.1	translation initiation factor IF-1	-1.97299	0.00854667
29.6986	29.5522	29.4994	28.8781	28.9622	28.7355	29.5834	28.8586	+	18	53.3	45.48	0	323.31	457	1	2.90713	AFE_0351	WP_009568280.1	30S ribosomal protein S13	-5.04788	0.00126829
28.2427	27.8896	28.2758	27.5366	27.0059	27.816	28.1361	27.4528		6	47.7	18.917	0	58.174	79	1	1.19915	AFE_0352	WP_009568279.1	30S ribosomal protein S11	-4.17177	0.00173333
27.8025	27.8699	27.8192	27.6783	27.5892	27.7212	27.8305	27.6629		18	28.6	91.155	0	75.375	154	1	1.72724	AFE_0353	WP_012536098.1	30S ribosomal protein S4	-5.47249	0
28.7961	29.6604	29.1223	27.9312	28.8508	28.0389	29.1929	28.2736		8	44.5	21.778	0	130.63	227	2	1.1247	AFE_0354	WP_012536099.1	DNA-directed RNA polymerase subunit alpha	-0.330436	0.57215
30.4102	29.8014	29.8948	30.1404	30.1562	30.7142	30.0355	30.3369		12	57.7	23.382	0	135.97	234	1	0.491516	AFE_0355	WP_012536100.1	50S ribosomal protein L17	-4.03968	0.004
26.9108	26.4783	26.3606	26.1148	26.6664	26.8643	26.5832	26.5485		14	53.2	29.67	0	73.786	141	1	0.042274	AFE_0356	WP_012536101.1	deoxyuridine 5'-triphosphate nucleotidohydrolase	0.456805	0.498159
31.9105	32.1356	32.2088	31.9792	32.345	32.1457	32.085	32.1566		25	60.1	51.775	0	323.31	1256	1	0.198844	AFE_0357	WP_012536102.1	phosphopantothenoylcysteine decarboxylase	0	1
21.032	23.7727	20.7644	25.4784	26.2278	26.0582	21.8564	25.9214	+	3	26.5	17.698	0	48.619	8	1	1.83375	AFE_0361	#N/A	PRC-barrel domain-containing protein	1.41583	0.22197
25.629	25.3618	25.7815	23.9565	24.3157	25.4347	25.5908	24.569		3	16.8	26.738	0	24.919	41	1	1.03946	AFE_0362	WP_012536106.1	hypothetical protein	1.77544	0.00135802
30.4003	30.0021	30.007	28.4982	28.7579	29.0855	30.1365	28.7805	+	17	61	29.563	0	323.31	285	1	2.48988	AFE_0363	WP_012536107.1	peroxiredoxin	2.68476	0.00303846
26.5038	25.3016	26.2145	25.9864	27.8645	25.9218	26.0066	26.5909		3	25	13.712	0	15.431	47	1	0.327953	AFE_0364	WP_012536108.1	hypoxanthine-guanine phosphoribosyltransferase	1.60647	0.209529
25.1906	23.4452	24.1195	25.8155	25.7665	24.6656	24.2518	25.4158		6	37.9	24.348	0	18.694	28	1	0.856387	AFE_0366	WP_012536110.1	glutathione-disulfide reductase	-0.0303421	0.978799
20.9231	22.7078	22.8544	23.5489	22.6598	22.3097	22.1618	22.8394		3	4.2	94.613	0.0007728	3.1101	7	1	0.396706	AFE_0367	WP_009566864.1	glutathione amide-dependent peroxidase	-2.41179	0.000904348
28.0323	27.5928	27.73	28.4428	29.1108	28.3692	27.785	28.6409	+	16	43.3	44.167	0	83.31	192	1	1.47395	AFE_0368	WP_012536111.1	phosphoserine phosphatase SerB	-0.253299	0.581452
28.1074	28.0073	28.3915	26.8203	27.6276	27.3335	28.1687	27.2604	+	14	43.3	46.62	0	101.64	164	1	1.58842	AFE_0369	WP_012606545.1	transcription-repair coupling factor	0.0799726	0.845871
27.2315	26.6743	26.6807	27.6881	27.6956	27.3152	26.8622	27.5663	+	10	32.4	39.691	0	39.049	100	1	1.4632	AFE_0370	WP_012536113.1	2-C-methyl-D-erythritol 4-phosphate cytidylyltransferase	-0.335308	0.188969
23.7358	24.7732	23.1651	22.4125	23.4435	24.5374	23.8914	23.4645		3	38.2	8.7047	0	43.677	13	1	0.214464	AFE_0371	WP_009569795.1	2-C-methyl-D-erythritol 2,4-cyclodiphosphate synthase	-0.254941	0.624335
25.8064	24.9896	23.2322	21.6398	25.4197	23.3999	24.6761	23.4865		2	18.7	15.064	0	3.7741	11	1	0.375003	AFE_0373	WP_012536114.1	heavy metal-responsive transcriptional regulator	-0.415511	0.247873
22.8074	22.319	21.6604	27.8066	28.2351	28.7504	22.2623	28.264	+	13	47.3	37.6	0	58.653	41	1	3.81594	AFE_0375	WP_009566072.1	thioredoxin-disulfide reductase	-0.122657	0.866755
26.4331	26.4597	26.4475	26.7695	27.004	26.6003	26.4468	26.7913		15	39.1	56.127	0	149.75	78	1	1.37155	AFE_0377	WP_009566070.1	outer membrane lipoprotein carrier protein LolA	-1.70819	0.00133333
24.8609	25.0005	24.6732	25.4115	25.5327	25.4607	24.8449	25.4683	+	6	31.2	25.597	0	15.084	33	1	2.45387	AFE_0378	WP_009566069.1	transporter	0.760452	0.477639
29.0331	28.4761	28.7286	28.2651	28.5278	28.2965	28.7459	28.3632		8	37.4	21.906	0	164.25	127	1	0.991197	AFE_0379	WP_012536116.1	ATPase AAA	-1.76484	0.118324
25.1322	25.2581	25.0781	23.8548	25.0039	24.7111	25.1561	24.5233		4	34.3	14.712	0	14.868	24	1	0.842102	AFE_0380	WP_009566960.1	serine--tRNA ligase	0.496115	0.027265
29.5833	29.2965	29.2997	28.642	29.6721	30.3381	29.3932	29.5507		12	61.3	19.137	0	152.42	281	1	0.113762	AFE_0382	WP_009566962.1	ErfK/YbiS/YcfS/YnhG family protein	-1.89408	0.000717241
24.1265	23.7413	23.9958	23.7022	23.9489	23.0947	23.9545	23.5819		5	12.2	53.771	0	4.8823	16	1	0.600301	AFE_0389	WP_009567336.1	ribosome maturation factor	-0.349929	0.774788
26.2898	26.2127	26.2778	27.0091	27.0618	26.9099	26.2601	26.9936	+	21	31	83.176	0	62.811	82	1	3.88177	AFE_0390	WP_009567337.1	transcription termination/antitermination protein NusA	0.74932	0.00652874
32.0654	32.1524	31.9311	32.7446	32.0473	32.3446	32.0496	32.3788		17	54.3	28.022	0	323.31	758	1	0.708926	AFE_0391	WP_012536117.1	translation initiation factor IF-2	-2.44814	0.00150725
28.9457	29.4213	29.2739	27.4973	26.8695	27.483	29.2136	27.2833	+	10	68.5	21.514	0	207.14	161	1	2.81876	AFE_0392	WP_012536118.1	ribosome-binding factor A	-1.98877	0.0335242
26.2131	25.9758	26.2681	27.0877	27.2001	27.7013	26.1523	27.3297	+	12	29.5	50.81	0	215.25	59	1	2.31224	AFE_0393	WP_009567340.1	tRNA pseudouridine(55) synthase TruB	-0.525448	0.854943
23.9785	23.038	23.4779	25.0357	25.4217	25.3178	23.4981	25.2584	+	9	18.9	50.662	0	20.987	32	1	2.40134	AFE_0394	WP_009567341.1	30S ribosomal protein S15	-8.87505	0.00335484
26.8931	27.092	27.0216	26.7908	26.6898	26.5233	27.0022	26.668		12	32.8	55.133	0	116.51	81	1	1.57791	AFE_0395	WP_009567342.1	polyribonucleotide nucleotidyltransferase	0.493393	0.0242619
26.8127	26.2422	26.5049	27.4383	27.4352	27.3629	26.52	27.4121	+	18	27.3	94.173	0	222.9	104	1	2.23091	AFE_0397	WP_009567344.1	hydroxyacylglutathione hydrolase	0.181437	0.92123
28.5876	28.6937	28.8976	28.386	28.3803	28.3019	28.7263	28.3561		11	77.9	16.471	0	191.52	207	1	1.75603	AFE_0399	WP_009567346.1	ribonuclease H	0.0337474	0.959722
29.2988	29.9519	29.881	29.7344	29.8875	30.0419	29.7105	29.8879		11	52.4	34.529	0	98.388	331	1	0.323521	AFE_0400	WP_012536120.1	DNA polymerase III subunit epsilon	-0.860004	0.231312
30.4735	30.296	30.7636	29.5722	29.9001	29.9399	30.5111	29.804	+	14	49.9	42.109	0	215.74	453	1	1.77189	AFE_0401	WP_012606550.1	dynein regulation protein LC7	-0.0422618	0.978503
30.7659	30.5846	30.723	31.2242	31.344	31.0407	30.6911	31.203	+	22	46.2	50.595	0	236.81	800	1	2.10452	AFE_0402	WP_009562802.1	lactoylglutathione lyase	2.8676	0.00933762
25.4943	25.8482	25.3694	23.7869	23.6095	24.5946	25.5706	23.997	+	5	25.4	30.216	0	18.352	33	1	2.02866	AFE_0403	WP_009562805.1	hypothetical protein	-0.841115	0.184959
30.5477	29.8361	30.0726	30.8924	30.9095	31.5766	30.1521	31.1261	+	19	76.6	32.751	0	323.31	466	1	1.46958	AFE_0404	WP_009562807.1	argininosuccinate synthase	-0.0916843	0.747586
24.0163	22.7672	24.1377	25.3841	25.8855	25.0262	23.6404	25.432	+	8	20.1	60.326	0	17.915	17	1	1.62543	AFE_0405	WP_009562810.1	ornithine carbamoyltransferase	-1.41445	0.00838488
24.1304	24.3989	21.7062	26.1658	26.6725	25.5047	23.4118	26.1143	+	4	30.2	20.107	0	52.962	21	1	1.37074	AFE_0406	WP_009562813.1	aspartate aminotransferase family protein	-0.187261	0.679248
34.759	34.8122	34.9213	35.092	34.7656	35.007	34.8308	34.9549		56	88.6	58.631	0	323.31	6051	1	0.497951	AFE_0407	WP_009562815.1	aspartate kinase	0.218198	0.129814
33.2782	32.4299	32.5457	33.6778	34.1919	32.8616	32.7513	33.5771		17	88.5	10.675	0	215.46	883	1	0.8139	AFE_0413	WP_012536123.1	twitching motility protein PilT	-0.381023	0.809491
25.1635	24.8705	25.5627	22.9061	23.3565	22.6977	25.1989	22.9868	+	5	10.4	65.04	0	30.098	47	1	2.8613	AFE_0419	WP_012536126.1	transaldolase	1.74123	0.00140541
26.602	26.8791	26.8496	28.6781	28.663	28.6436	26.7769	28.6616	+	15	59	34.415	0	299.76	130	1	4.54274	AFE_0420	WP_009562995.1	enoyl-ACP reductase	-1.13697	0.00324891
21.6851	22.8467	22.6369	23.0558	23.5726	22.0003	22.3896	22.8762		3	11	30.497	0	3.6604	7	1	-4.34294e-08	AFE_0422	WP_012536128.1	glutamate--tRNA ligase 1	-0.249151	0.448442
22.3946	23.1515	21.3895	22.0509	24.0004	24.4468	22.3119	23.4994		4	9.2	67.266	0	8.9914	7	1	0.592827	AFE_0423	WP_012536129.1	aconitate hydratase	0.765442	0.0104471
26.8985	26.4823	26.3844	23.1962	26.0776	26.5159	26.5884	25.2632		4	19.9	20.806	0	10.133	32	1	0.557979	AFE_0424	WP_012536130.1	isocitrate dehydrogenase (NADP(+))	-0.281539	0.147902
26.7188	26.5186	26.5144	26.7028	27.2219	26.3019	26.5839	26.7422		22	28.3	105.19	0	212.18	78	1	0.225203	AFE_0425	WP_009564695.1	succinyl-CoA ligase subunit beta	-0.244137	0.256651
23.4764	21.7475	23.0403	23.6174	25.5636	24.5591	22.7547	24.58	+	3	13.5	34.396	0	16.558	5	1	1.12208	AFE_0426	WP_009564696.1	hypothetical protein	1.0234	0.0889802
29.6984	29.863	29.6215	28.8319	28.9152	29.6774	29.7276	29.1415		4	34.4	14.129	0	48.608	49	1	0.987345	AFE_0427	WP_012536131.1	succinyl-CoA synthetase subunit alpha	0.482407	0.129596
28.3773	28.5217	29.1222	26.2891	28.1501	27.8377	28.6738	27.4256		11	40.1	32.331	0	247.98	161	1	0.94333	AFE_0428	WP_012536132.1	NAD+ synthase	0.988546	0.0264675
26.1041	26.0902	26.0745	25.777	25.0453	24.5238	26.0896	25.1154	+	5	25	23.394	0	43.398	29	1	1.25775	AFE_0429	WP_009566205.1	nitrogen regulatory protein P-II	1.99521	0.00165079
28.1788	28.0783	28.022	28.8658	29.0225	29.8401	28.093	29.2428	+	6	57.1	9.6768	0	112.33	77	1	1.70503	AFE_0430	WP_009566207.1	outer membrane protein assembly factor BamD	-1.34504	0.00108333
21.4768	21.791	22.0448	23.6563	24.1876	23.6092	21.7709	23.8177	+	3	4.6	82.33	0	9.9019	5	1	2.93151	AFE_0433	WP_009566209.1	acireductone dioxygenase	0.941198	0.00134146
26.6994	27.2889	27.3385	21.5684	28.0593	27.3302	27.1089	25.6526		3	29.5	13.511	0	26.654	24	1	0.284647	AFE_0434	WP_012536136.1	2,3-diketo-5-methylthiopentyl-1-phosphate enolase	0.954382	0.0631044
27.3393	26.9406	27.3541	23.2536	26.1976	21.5587	27.2113	23.67	+	3	39.4	8.0462	0	20.201	23	1	1.22158	AFE_0435	WP_012536137.1	HAD family hydrolase	-1.08661	0.0620275
26.2325	26.4259	26.0758	25.8231	26.3732	26.2109	26.2447	26.1357		12	39.9	48.354	0	34.405	56	1	0.221378	AFE_0436	WP_012536138.1	methylthioribulose-1-phosphate dehydratase	0.0740369	0.928385
22.7238	22.8855	22.4191	21.2459	22.2675	20.9212	22.6761	21.4782	+	3	16.3	22.121	0	18.796	5	1	1.31082	AFE_0437	WP_009566264.1	amino acid-binding protein	0.744857	0.0803005
27.0147	26.7528	26.8666	26.888	26.2596	27.3664	26.878	26.838		11	36.3	48.047	0	277.26	100	1	0.0413844	AFE_0438	WP_009566266.1	polypeptide deformylase	-0.3099	0.447699
24.7511	24.2328	23.9861	22.5717	24.2652	24.3697	24.3233	23.7355		4	30.4	22.554	0	5.984	10	1	0.397867	AFE_0441	WP_009566268.1	dTDP-glucose 4,6-dehydratase	0.343246	0.262109
25.0846	24.1105	24.6272	27.851	27.0849	27.64	24.6074	27.5253	+	21	47.2	67.561	0	104.22	68	1	2.88853	AFE_0442	WP_012536140.1	NAD(P)-dependent oxidoreductase	1.11503	0.03368
32.8244	32.7184	32.8674	31.3651	31.8771	28.7718	32.8034	30.6713	+	7	79.1	7.3812	0	149.07	224	1	1.04077	AFE_0443	WP_009567321.1	hypothetical protein	0.47707	0.581195
28.9633	28.9944	28.7667	25.8842	26.2861	27.5665	28.9081	26.5789	+	6	40.9	13.564	0	118.05	67	1	1.98131	AFE_0444	WP_009567322.1	hypothetical protein	-1.01209	0.231364
26.074	25.8599	25.9662	26.0149	26.6203	26.9098	25.9667	26.515		10	37.4	37.4	0	52.997	54	1	0.947483	AFE_0445	WP_009567323.1	UTP--glucose-1-phosphate uridylyltransferase	-0.0890751	0.910207
24.4809	25.9194	25.6654	21.5166	24.2388	24.4984	25.3552	23.4179		11	35.4	32.708	0	46.253	42	1	0.856247	AFE_0447	WP_012536141.1	two-component system response regulator GlrR	-0.618491	0.220416
27.7324	27.8753	28.2588	27.7274	27.8394	27.4442	27.9555	27.6703		13	42.9	47.597	0	178.85	213	1	0.657754	AFE_0448	WP_009561492.1	lipoprotein	1.05965	0.448903
24.0666	25.2118	24.7784	25.5905	24.9256	25.7272	24.6856	25.4144		4	33.5	18.471	0	36.17	18	1	0.811432	AFE_0450	WP_012536142.1	DNA repair protein RecN	1.78837	0.000920354
27.4315	27.5056	27.547	25.063	23.8709	25.9417	27.4947	24.9585	+	11	53.6	29.068	0	64.469	84	1	1.87032	AFE_0451	WP_012606559.1	NAD kinase	2.66605	0.0240447
25.8017	26.0242	25.7285	25.2381	25.7943	26.1791	25.8515	25.7372		11	32.3	44.45	0	91.416	64	2	0.148141	AFE_0454	WP_012536144.1	gamma-glutamyl-phosphate reductase	0.724781	0.00579757
27.714	27.343	27.2147	26.024	25.2996	26.4306	27.4239	25.9181	+	12	47.1	30.737	0	108.21	138	2	1.84513	AFE_0458	WP_009567208.1	rare lipoprotein B	0.683212	0.061833
26.4211	26.2635	26.8458	26.5168	26.0789	26.0323	26.5101	26.2093		11	28.7	50.108	0	27.973	72	1	0.576182	AFE_0459	WP_012536147.1	leucine--tRNA ligase	0.16761	0.20951
26.6657	27.3212	26.9694	27.4525	27.9595	27.5229	26.9855	27.645		7	51.2	23.483	0	57.786	84	1	1.25325	AFE_0460	WP_012536148.1	NAD(P)H dehydrogenase (quinone)	0.919275	0.0583693
27.3713	27.6509	26.648	27.8782	27.8915	27.5323	27.2234	27.7674		9	41.7	24.87	0	158.63	103	1	0.781176	AFE_0461	WP_012536149.1	polyisoprenoid-binding protein	-0.301439	0.401074
30.2029	30.9226	30.3268	29.5104	29.7863	29.1762	30.4841	29.491	+	11	72.6	23.152	0	141.45	382	1	1.60436	AFE_0463	WP_012536151.1	formamidopyrimidine-DNA glycosylase	0.0347106	0.946374
22.6083	24.0087	22.0012	23.8803	22.5923	21.8235	22.8727	22.7654		3	8.4	26.477	0	3.4989	14	1	0.043363	AFE_0466	WP_012536153.1	type I glutamate--ammonia ligase	-0.0716553	0.81775
27.9621	27.2587	28.0912	23.9224	23.6122	20.6785	27.7707	22.7377	+	4	25.9	36.344	0	36.942	86	1	2.03889	AFE_0467	WP_012536154.1	DUF4124 domain-containing protein	-4.06505	0.00660465
25.9225	25.9781	26.1966	23.1213	24.6267	22.6808	26.0324	23.4763	+	6	10.8	78.426	0	43.032	41	1	1.89667	AFE_0468	WP_012536155.1	5'/3'-nucleotidase SurE	1.02179	0.06528
24.664	24.9992	24.6884	24.8143	25.1266	22.2268	24.7839	24.0559		3	13.3	23.655	0	8.3499	32	1	0.322924	AFE_0471	WP_012536157.1	hypothetical protein	-0.584292	0.491597
28.1843	27.6811	27.8868	28.7804	29.045	29.3588	27.9174	29.0614	+	10	57	17.429	0	107.43	91	1	2.17193	AFE_0472	WP_012536158.1	alanine transaminase	-0.8559	0.02935
28.1048	28.491	28.4534	27.7241	27.9973	27.431	28.3497	27.7175	+	42	43.7	118.11	0	181.72	167	1	1.43723	AFE_0473	WP_009567245.1	homoserine dehydrogenase	0.908285	0.0227643
26.1264	26.5053	25.6988	26.1445	26.1836	25.7009	26.1102	26.0097		10	37.4	40.595	0	100.75	54	1	0.132243	AFE_0474	WP_012536159.1	threonine synthase	-0.704144	0.0371732
25.9384	27.836	27.7755	27.7454	28.2889	27.5057	27.1833	27.8467		5	28.9	23.219	0	189.17	76	1	0.42649	AFE_0477	WP_009567231.1	virulence factor	0.426896	0.671627
29.3861	28.977	29.0989	28.8521	29.1149	29.7094	29.154	29.2255		13	45.8	27.887	0	64.394	279	1	0.0905205	AFE_0478	WP_009567232.1	PIN domain-containing protein	1.1896	0.395127
26.7403	26.7393	26.7238	27.3292	27.225	27.3113	26.7345	27.2885	+	7	49	22.201	0	102.92	42	1	4.15241	AFE_0480	WP_009568984.1	lysine--tRNA ligase	-0.344519	0.0981709
24.5986	24.6317	21.8036	21.7184	23.1084	23.5028	23.678	22.7765		5	17.7	30.499	0	6.0377	8	1	0.345138	AFE_0483	WP_009566877.1	ABC transporter ATP-binding protein	-0.623439	0.0102635
27.3139	26.9588	27.4555	26.9901	27.0525	26.8098	27.2427	26.9508		8	42.9	22.341	0	88.026	60	1	0.82118	AFE_0485	WP_012536164.1	flagellar motor protein MotA	0.382756	0.142632
24.64	23.7503	24.6529	24.178	23.6873	23.2964	24.3478	23.7206		6	21.9	26.702	0	10.194	15	1	0.731502	AFE_0486	WP_009566880.1	biopolymer transporter ExbD	0.632868	0.129778
33.1966	32.6909	32.7823	32.0495	32.6942	31.6824	32.8899	32.142		5	64.8	11.965	0	323.31	331	1	1.05165	AFE_0492	WP_009566885.1	inorganic pyrophosphatase	-0.15753	0.844746
28.3278	28.3343	28.3632	28.5088	29.3979	29.1622	28.3418	29.023		21	52.6	46.584	0	323.31	312	1	1.20293	AFE_0519	WP_012536176.1	hypothetical protein	0.372608	0.289611
21.9204	20.9018	21.7257	22.4558	23.7227	23.5459	21.516	23.2415	+	2	23.5	7.6516	0	7.0631	21	1	1.57264	AFE_0520	WP_012536177.1	ATP-dependent Clp protease ATP-binding subunit ClpA	-0.733515	0.00130952
25.7224	25.9544	26.1273	22.9678	25.106	25.4161	25.9347	24.4966		4	15.5	43.507	0	15.713	26	1	0.858734	AFE_0522	WP_012536179.1	peptidylprolyl isomerase	-0.329198	0.257204
28.6661	28.3429	28.38	28.2126	28.2577	28.0769	28.463	28.1824		15	31.2	65.405	0	103.97	177	1	1.14058	AFE_0523	WP_012536180.1	4-methyl-5(B-hydroxyethyl)-thiazole monophosphate biosynthesis protein	1.93035	0.000753623
25.4983	25.3347	25.0944	24.9616	24.8104	25.2049	25.3091	24.9923		8	16.1	48.161	0	32.448	33	1	0.899966	AFE_0524	WP_012536181.1	peptidase S41	-1.1774	0.00570518
25.9517	25.1567	24.7601	25.3633	27.1721	25.9055	25.2895	26.1469		6	61.2	11.291	0	65.908	25	1	0.599357	AFE_0525	WP_012536182.1	peptidase M23	-1.76029	0.00159184
21.2225	21.0139	21.7195	24.6034	23.3059	23.9404	21.3186	23.9499	+	4	16	32.067	0	65.174	43	1	2.44568	AFE_0526	WP_009563800.1	2,3-bisphosphoglycerate-independent phosphoglycerate mutase	0.334258	0.0796855
25.8975	25.6556	25.7622	22.2256	24.6123	25.4792	25.7718	24.1057		7	38.2	29.624	0	35.772	51	1	0.788402	AFE_0527	WP_012536183.1	glycogen phosphorylase	-0.892172	0.00816054
23.2883	22.3656	21.8387	23.0679	23.9327	24.1655	22.4975	23.722		3	13.7	28.295	0	4.8149	8	1	1.06698	AFE_0528	WP_009569165.1	hypothetical protein	0.370218	0.0583176
22.8214	21.8768	23.2685	25.1887	23.6196	24.5583	22.6556	24.4555	+	4	21.7	26.824	0	11.432	9	1	1.37062	AFE_0530	WP_012536185.1	sugar kinase	-0.177397	0.624576
26.7544	27.4166	27.7429	26.4723	26.3213	26.7266	27.3046	26.5068		6	38.3	17.733	0	46.462	69	1	1.19472	AFE_0532	WP_012536187.1	S-adenosylmethionine synthase	0.70701	0.0210302
26.3499	26.3008	26.4118	28.1084	28.2161	27.8438	26.3542	28.0561	+	11	30	45.202	0	51.281	171	1	3.91328	AFE_0534	WP_009567191.1	adenosylhomocysteinase	-0.511836	0.0226115
24.1123	25.1378	25.5564	26.2939	27.4217	26.9668	24.9355	26.8941	+	7	49	15.087	0	77.981	71	1	1.65398	AFE_0535	WP_012536188.1	methylenetetrahydrofolate reductase [NAD(P)H]	1.57362	0.00697778
26.3352	27.2436	26.9156	27.3028	28.3091	27.5388	26.8315	27.7169		4	36.4	11.675	0	149.83	49	1	1.03026	AFE_0536	WP_012536189.1	phosphoribulokinase	-0.973995	0.0264104
26.2283	26.6974	25.7784	26.511	26.3253	27.078	26.2347	26.6381		8	45.3	20.222	0	63.03	46	1	0.506163	AFE_0539	WP_012536192.1	adenylyl-sulfate kinase	-1.79153	0.0127025
29.0806	29.1564	29.2021	28.448	28.1914	28.0144	29.1464	28.2179	+	17	38.5	66.063	0	191.41	294	1	2.68236	AFE_0540	WP_012536193.1	adenine phosphoribosyltransferase	-2.70252	0.0160493
26.7388	26.6471	26.8463	26.2079	27.2112	27.1163	26.744	26.8452		11	43.8	33.363	0	82.775	85	1	0.112829	AFE_0542	WP_012536194.1	molecular chaperone GroEL	-0.124096	0.581494
27.2897	27.9995	27.2055	23.7422	23.2445	24.9539	27.4982	23.9802	+	17	28.2	77.595	0	75.716	71	1	2.46536	AFE_0543	WP_009567579.1	molecular chaperone GroES	-0.825802	0.122973
31.2891	30.9136	31.2952	28.9638	29.7041	29.3399	31.1659	29.3359	+	27	62.6	51.965	0	323.31	469	1	2.74397	AFE_0545	WP_012536195.1	thiol:disulfide interchange protein	2.21215	0.000888889
27.7916	27.7715	27.3918	27.8096	28.1867	27.1214	27.6516	27.7059		3	33.9	12.458	0	61.573	44	1	0.0554464	AFE_0547	WP_009567465.1	branched chain amino acid aminotransferase	-1.88468	0.00266667
22.0926	25.6927	27.0438	23.6781	22.5206	22.9766	24.943	23.0584		3	68.8	7.3611	0	10.207	11	1	0.550427	AFE_0551	WP_012536198.1	apolipoprotein acyltransferase	0	1
23.4121	22.877	23.2005	22.8945	22.158	21.9166	23.1632	22.323		2	6.7	32.066	0.0051661	2.2833	9	1	1.18711	AFE_0552	WP_012536199.1	ABC transporter ATP-binding protein	-1.18752	0.200595
32.4173	31.7763	32.3319	31.2381	30.9525	30.964	32.1752	31.0516	+	17	39.1	53.133	0	323.31	794	1	2.14719	AFE_0553	WP_012536200.1	thioredoxin family protein	1.32515	0.215413
24.0523	23.7868	24.0098	24.6959	25.1309	24.2454	23.9496	24.6908	+	4	6.4	88.615	0	56.657	16	1	1.29341	AFE_0556	WP_012606584.1	isoleucine--tRNA ligase	-0.158269	0.725996
26.0079	25.7056	25.8174	23.8371	25.0132	25.1104	25.8436	24.6536	+	13	29.4	55.775	0	35.885	55	1	1.33044	AFE_0557	WP_012536204.1	bifunctional riboflavin kinase/FMN adenylyltransferase	-1.82529	0.0406348
22.6227	23.406	22.5988	22.5102	22.323	23.033	22.8758	22.6221		5	18.2	36.247	0	28.336	12	1	0.303947	AFE_0560	WP_012536206.1	hypothetical protein	0.586102	0.103894
24.4937	25.1799	24.4193	21.6606	22.999	22.5125	24.6976	22.3907	+	6	17.8	62.591	0	8.0238	20	1	2.13011	AFE_0562	WP_012536207.1	yicC family protein	1.24813	0.0746154
22.3221	22.3886	22.4292	22.5527	24.4974	24.7791	22.38	23.9431		2	20.3	8.6841	0.0065598	2.0816	2	1	1.04812	AFE_0563	WP_009566813.1	guanylate kinase	0.974219	0.0414504
26.0194	25.6482	25.5282	25.743	26.4398	26.0531	25.7319	26.0786		13	26.4	84.024	0	116.25	56	1	0.623994	AFE_0564	WP_012536208.1	DNA-directed RNA polymerase subunit omega	-1.14978	0.0137931
26.9335	25.7804	25.7236	30.5093	31.2502	30.8689	26.1458	30.8761	+	5	27.8	20.595	0	314.31	109	1	3.34006	AFE_0565	WP_041646790.1	(p)ppGpp synthetase	-2.04683	0.000896552
28.0012	27.235	27.2286	28.5476	29.5561	29.1416	27.4883	29.0818	+	14	37.7	39.768	0	89.025	203	1	1.82633	AFE_0566	WP_009562648.1	reactive intermediate/imine deaminase	1.4563	0.514493
23.7915	20.5949	22.6457	24.8855	26.7829	26.6464	22.3441	26.1049	+	2	11.6	31.453	0	7.6825	26	1	1.55098	AFE_0567	WP_009562649.1	DUF1858 domain-containing protein	3.54138	0.0252462
21.5577	21.8306	22.2941	21.4279	23.069	20.7019	21.8942	21.7329		3	8.1	35.081	0	6.5061	20	2	0.0775262	AFE_0570	WP_012536212.1	protoporphyrinogen oxidase	0.10901	0.763825
24.3155	24.0842	24.1494	24.6611	24.3039	23.9514	24.183	24.3055		5	14.3	53.649	0	69.124	15	1	0.220816	AFE_0573	WP_009566618.1	AmmeMemoRadiSam system protein A	1.19793	0.0318041
26.0998	26.8734	26.2536	26.8457	27.6025	27.4103	26.4089	27.2862	+	6	17.5	34.426	0	55.573	80	1	1.25588	AFE_0575	WP_012536214.1	channel protein TolC	0.040034	0.946875
28.6889	28.418	28.4789	29.6332	29.6222	29.3588	28.5286	29.538	+	21	45.7	60.111	0	148.97	287	1	2.94007	AFE_0588	WP_012536220.1	hypothetical protein	0.587801	0.407932
24.507	24.5892	24.4648	25.3672	26.5883	25.4589	24.5203	25.8048	+	6	64.2	12.488	0	129.98	44	1	1.5063	AFE_0589	WP_012536221.1	RNA helicase	-2.91786	0.00104
29.577	29.173	29.361	27.6811	27.4526	27.5978	29.3704	27.5772	+	13	33.1	43.601	0	81.435	180	1	3.73802	AFE_0590	WP_009564993.1	cold-shock protein	2.13209	0.047567
26.5617	26.0659	26.011	26.4178	26.8127	25.7501	26.2129	26.3269		5	46.4	12.696	0	94.721	33	1	0.11639	AFE_0595	WP_009561563.1	lipoprotein	2.32919	0.0056378
22.7938	23.0219	22.4729	23.3102	24.1268	24.6571	22.7629	24.0314	+	7	26.1	35.721	0	16.016	12	1	1.39852	AFE_0597	WP_012536226.1	ATP-binding protein	-0.548332	0.118299
23.7177	20.3598	23.0274	25.8821	26.3789	25.9967	22.3683	26.0859	+	4	12.2	32.66	0	3.7328	15	1	1.64002	AFE_0599	WP_012606598.1	magnesium transporter	1.93731	0.0808375
22.1218	23.5135	25.2064	22.5171	22.308	22.7046	23.6139	22.5099		2	7	43.096	0	4.4335	4	1	0.542361	AFE_0600	WP_012536228.1	peptidase C69	0.285204	0.302523
23.3312	21.2471	23.0969	24.6796	24.7216	26.3232	22.5584	25.2415	+	2	16	27.608	0	15.704	15	1	1.46056	AFE_0603	WP_012536229.1	ABC transporter	2.53617	0.00700372
25.3092	25.4004	23.9495	23.0177	22.8543	22.5142	24.8864	22.7954	+	5	15.6	45.388	0	10.14	20	1	1.88058	AFE_0606	WP_012536230.1	hypothetical protein	0.114314	0.82106
28.9476	28.3953	28.6889	27.9517	28.8041	27.5851	28.6773	28.1136		6	50.4	13.476	0	33.933	67	1	0.644817	AFE_0607	WP_012536231.1	hypothetical protein	1.50585	0.00992357
26.5481	26.7004	26.5572	26.0187	27.013	27.221	26.6019	26.7509		8	24.3	38.749	0	33.852	89	1	0.148201	AFE_0624	WP_012536243.1	3-isopropylmalate dehydratase large subunit	0.300802	0.340854
26.2103	26.0905	26.3544	26.508	25.9833	25.7778	26.2184	26.0897		12	28.6	51.041	0	180.86	79	1	0.217304	AFE_0626	WP_009562654.1	3-isopropylmalate dehydratase small subunit	-0.659515	0.058049
28.63	28.6628	28.4043	27.9171	28.1267	27.8547	28.5657	27.9662	+	36	34.2	160.49	0	287.53	257	1	2.18132	AFE_0628	WP_012536245.1	pyridoxamine 5'-phosphate oxidase	-0.543959	0.166792
28.733	27.8066	28.151	28.1617	28.5095	28.9598	28.2302	28.5437		12	47.4	30.421	0	128.37	142	1	0.368724	AFE_0629	WP_009560936.1	ribose-5-phosphate isomerase	0.993133	0.0179761
28.6288	28.2633	28.2557	27.9304	28.1574	27.9193	28.3826	28.0024		10	36.8	38.695	0	252.07	158	1	1.22748	AFE_0630	WP_012536246.1	glutamine amidotransferase	0.107371	0.935907
28.818	29.1158	29.1092	28.898	28.273	28.7801	29.0143	28.6504		26	52.7	81.783	0	323.31	257	1	0.779059	AFE_0631	WP_012536247.1	cytochrome o ubiquinol oxidase	5.03295	0.00300952
26.2835	26.5304	25.9613	26.6886	27.6994	27.6201	26.2584	27.336	+	9	59.9	19.894	0	134.93	67	1	1.38179	AFE_0632	WP_012536248.1	cytochrome o ubiquinol oxidase	2.55615	0.00680303
26.5027	27.2208	26.532	27.9414	28.1772	28.174	26.7518	28.0975	+	11	53	24.483	0	121.68	71	1	2.25699	AFE_0633	WP_012536249.1	cytochrome o ubiquinol oxidase	0.727986	0.484958
26.4819	26.9919	27.2546	27.2086	27.2099	27.0976	26.9095	27.172		9	45.7	22.187	0	88.421	75	1	0.498843	AFE_0638	WP_009564109.1	transcription elongation factor GreA	-1.14396	0.00757971
27.6689	27.3091	27.166	27.7161	27.663	27.8278	27.3814	27.7356		14	45.8	39.087	0	137.76	135	1	1.05839	AFE_0639	WP_012536254.1	carbamoyl phosphate synthase large subunit	0.632268	0.0428893
22.7959	23.0712	23.595	23.1727	23.2967	23.895	23.154	23.4548		4	29.4	16.13	0	8.59	23	1	0.392379	AFE_0640	WP_012536255.1	carbamoyl phosphate synthase small subunit	0.100513	0.843043
30.6225	30.351	29.6496	27.6876	27.9481	28.5373	30.2077	28.0577	+	5	46.8	16.363	0	46.328	145	1	2.30282	AFE_0641	WP_012536256.1	hypothetical protein	-0.663376	0.366801
27.4919	27.1095	27.141	26.3637	27.0755	26.3027	27.2475	26.5806		16	31.6	54.68	0	40.805	123	1	1.13342	AFE_0643	WP_012536257.1	thiazole synthase	-0.0714595	0.894866
29.5544	29.7133	29.551	29.4135	29.6554	29.5036	29.6062	29.5242		20	42.9	63.951	0	164.15	458	1	0.390808	AFE_0644	WP_012536258.1	hypothetical protein	-0.554022	0.00332143
30.2046	30.3495	30.51	29.9468	30.018	30.7264	30.3547	30.2304		16	87	17.751	0	323.31	376	1	0.178941	AFE_0646	WP_012536261.1	iron ABC transporter ATP-binding protein	0.901483	0.446594
31.8882	31.4914	31.4424	32.0152	32.6733	32.6602	31.6073	32.4496	+	21	71.6	36.416	0	323.31	977	1	1.50389	AFE_0647	WP_012536260.1	aromatic acid decarboxylase	0.291946	0.231882
27.1868	27.7747	28.2812	26.0553	24.9595	26.1683	27.7476	25.7277	+	9	42.3	24.526	0	87.312	98	1	1.81081	AFE_0652	WP_009560923.1	molybdopterin biosynthesis protein MoeB	0.627181	0.171495
26.1532	26.2542	26.2936	25.0857	25.8213	26.5372	26.2337	25.8147		8	19.1	57.603	0	72.814	61	1	0.424666	AFE_0657	WP_012536267.1	thiol reductase thioredoxin	0.747918	0.0764593
28.4431	28.301	28.7061	21.1013	26.4216	25.2259	28.4834	24.2496	+	5	59.6	14.912	0	85.595	52	1	1.23068	AFE_0658	WP_012536268.1	transcription termination factor Rho	-0.681194	0.0619932
26.9857	26.7216	27.2519	26.7031	27.0654	27.0832	26.9864	26.9506		6	40.4	16.512	0	44.121	57	1	0.0632	AFE_0659	WP_012536269.1	50S ribosomal protein L31	-1.72551	0.0133118
25.1921	25.5099	25.3712	23.9206	23.9963	24.1792	25.3577	24.032	+	17	27	73.916	0	101.2	41	1	3.42067	AFE_0660	WP_009560818.1	malate dehydrogenase	1.43806	0.0884268
23.5074	21.8938	23.7456	20.8478	24.1099	24.734	23.0489	23.2306		7	27.2	35.168	0	13.844	9	1	0.0464518	AFE_0662	WP_009560820.1	dihydroxy-acid dehydratase	0.280572	0.163747
25.1397	25.7518	26.3862	24.4988	24.8673	24.7539	25.7592	24.7067	+	4	37	18.91	0	35.925	22	1	1.31126	AFE_0664	WP_009560821.1	amino-acid N-acetyltransferase	0.316802	0.198132
25.3483	25.4121	25.6127	22.2319	22.3762	21.3304	25.4577	21.9795	+	2	30.9	11.185	0	58.037	15	1	3.30454	AFE_0665	WP_009560822.1	BolA family transcriptional regulator	-0.857422	0.211011
23.9682	24.2508	23.7729	23.2013	23.1052	22.7011	23.9973	23.0025	+	3	10.3	37.198	0	9.2646	13	1	2.06713	AFE_0668	WP_012536272.1	ATPase AAA	-2.63128	0.00136646
22.5676	22.5803	21.3777	22.9691	23.2888	22.0795	22.1752	22.7791		4	6.6	83.711	0.00077042	3.0344	6	1	0.488409	AFE_0669	WP_009564866.1	inositol monophosphatase	1.66605	0.104047
22.014	23.0603	21.3142	23.612	22.246	22.3151	22.1295	22.7244		2	14.9	18.094	0	19.929	14	1	-4.34294e-08	AFE_0670	WP_012536273.1	tRNA (cytosine(32)/uridine(32)-2'-O)-methyltransferase TrmJ	-1.22451	0.055186
24.1377	23.9747	24.1032	23.5108	23.6634	23.1718	24.0719	23.4487	+	2	5.6	50.479	0	12.755	7	1	1.81387	AFE_0671	WP_009566459.1	serine O-acetyltransferase	-1.79995	0.0216759
22.3887	22.3246	25.84	23.0891	21.3297	21.9457	23.5178	22.1215		2	27.2	11.92	0	33.599	18	1	0.476924	AFE_0672	WP_012536275.1	Rrf2 family transcriptional regulator	0.797883	0.0532465
22.7944	22.1281	22.8613	22.3675	22.0656	21.1834	22.5946	21.8722		3	6.5	76.385	0.00075758	2.7127	4	1	0.783307	AFE_0673	WP_012536276.1	IscS subfamily cysteine desulfurase	-1.70193	0.00165079
30.5349	30.4362	29.995	28.0034	29.7314	29.7419	30.322	29.1589		12	37.8	37.711	0	52.91	302	1	0.902655	AFE_0674	WP_009566457.1	iron-sulfur cluster scaffold-like protein	-1.95866	0.0102363
26.7352	26.8374	26.6143	26.0855	26.5508	25.91	26.7289	26.1821		11	24.4	60.074	0	99.042	86	1	1.27152	AFE_0675	WP_009566456.1	iron-sulfur cluster assembly protein IscA	-0.885437	0.0732573
26.3819	26.7317	26.8314	24.8219	25.7449	26.1596	26.6483	25.5755	+	9	35.9	30.604	0	37.357	63	1	1.20573	AFE_0676	WP_012536277.1	Fe-S protein assembly co-chaperone HscB	-0.403413	0.345995
22.9023	22.3916	23.9387	28.1917	27.9144	27.5378	23.0775	27.8813	+	1	20.5	5.2603	0.0007622	2.8525	6	1	3.20674	AFE_0677	WP_012536278.1	molecular chaperone HscA	0.928425	0.00464681
30.0022	30.1141	30.196	29.4692	29.6639	29.8064	30.1041	29.6465	+	15	40.6	45.79	0	323.31	398	1	1.81384	AFE_0678	WP_009566453.1	ferredoxin, 2Fe-2S type, ISC system	-0.0542895	0.931601
28.9037	28.6544	28.5221	29.3714	28.2852	29.3837	28.6934	29.0134		12	55.4	20.766	0	216.75	117	1	0.348676	AFE_0679	WP_009566452.1	Fe-S assembly protein IscX	1.88461	0.209946
26.9725	27.0955	26.33	26.1898	26.1848	25.6846	26.7993	26.0198	+	3	33	11.409	0	30.021	32	1	1.25921	AFE_0681	WP_012536280.1	patatin	0.840179	0.0526655
27.5717	27.1515	26.1314	22.8165	24.3218	23.7193	26.9516	23.6192	+	6	64.6	14.823	0	133.72	47	1	2.25837	AFE_0683	WP_012536281.1	DEAD/DEAH box helicase	-0.741109	0.0473223
28.0082	26.884	28.2784	21.2665	24.5212	21.3751	27.7235	22.3876	+	9	22.6	43.882	0	33.654	89	1	2.01235	AFE_0684	WP_012536282.1	restriction endonuclease EcoEI subunit M	1.19006	0.0302562
29.8405	29.7461	29.3235	22.898	23.2	22.2146	29.6367	22.7709	+	9	73.2	17.205	0	37.161	115	1	4.49083	AFE_0685	WP_012536283.1	cytochrome C biogenesis protein CycH	0.253768	0.595343
21.9639	21.9077	22.2128	23.6162	25.4878	26.5976	22.0281	25.2339	+	2	25	9.6969	0	4.6784	3	1	1.66733	AFE_0686	WP_012606617.1	type I restriction-modification protein subunit S	2.30691	0.00370563
28.747	28.8619	28.7517	25.8851	27.4815	24.4247	28.7869	25.9304	+	4	48.8	8.9571	0	52.712	31	1	1.49639	AFE_0691	#N/A	hypothetical protein	-1.5631	0.0512028
26.8176	22.8292	24.9978	21.9663	25.1327	20.8286	24.8815	22.6425		5	35.1	15.412	0	14.298	26	1	0.576995	AFE_0692	WP_012536289.1	oxidoreductase alpha (molybdopterin) subunit	-0.346735	0.288052
30.0321	29.9593	30.0789	28.2775	28.5689	28.5808	30.0234	28.4758	+	35	57.1	86.575	0	323.31	480	1	3.90734	AFE_0696	WP_012536292.1	aldehyde-activating protein	-4.73027	0.00208
21.1436	21.204	22.9022	24.0393	24.1734	23.9431	21.75	24.052	+	4	20.9	25.42	0	19.626	7	1	1.78048	AFE_0697	WP_012536293.1	S-(hydroxymethyl)glutathione dehydrogenase	-1.5935	0.00930769
29.4963	29.7937	29.7594	27.7953	28.6102	27.1275	29.6831	27.8443	+	5	58.8	10.182	0	53.704	79	2	1.85982	AFE_0698	WP_012606625.1	S-formylglutathione hydrolase	-3.76086	0.0105089
24.8043	23.8438	23.846	24.6605	25.142	24.0525	24.1647	24.6183		5	21.9	45.597	0	15.804	20	1	0.432333	AFE_0699	WP_012536295.1	CysB family transcriptional regulator	0.161254	0.889875
27.5162	27.4845	27.3209	26.0304	27.6898	27.9386	27.4406	27.2196		12	44.3	37.067	0	69.794	98	1	0.13537	AFE_0700	WP_012536296.1	sigma-54-dependent Fis family transcriptional regulator	-0.122412	0.751404
26.4197	26.1022	26.195	26.5166	26.6956	26.4458	26.239	26.5527		20	23.3	94.067	0	104.39	62	1	1.22756	AFE_0701	WP_012536297.1	hydrogenase	-0.877228	0.0450503
29.423	29.3008	29.0454	29.8864	30.4422	29.6881	29.2564	30.0056	+	18	52.2	39.746	0	256.77	302	1	1.38888	AFE_0702	WP_012536298.1	cytochrome-c3 hydrogenase	-1.00948	0.00117021
30.3733	30.6756	30.7668	29.3789	29.403	29.2217	30.6052	29.3345	+	21	44.4	56.062	0	260.26	386	1	3.1887	AFE_0703	WP_009564318.1	hypothetical protein	-1.28446	0.0175827
24.9567	25.8743	26.0431	25.2065	26.6602	26.1685	25.6247	26.0117		9	26.5	38.751	0	34.294	48	1	0.287164	AFE_0704	WP_009564317.1	hypothetical protein	-0.114004	0.852927
24.1712	23.9178	23.9516	24.5176	25.2775	25.075	24.0135	24.9567	+	6	20.5	39.137	0	63.475	27	1	1.76278	AFE_0707	WP_012536300.1	aerobic C4-dicarboxylate transporter	-1.2685	0.0250306
29.4261	29.1614	29.3926	28.8826	29.2072	28.8691	29.3267	28.9863		19	63	36.977	0	216.39	308	1	1.15696	AFE_0710	WP_012536301.1	(Fe-S)-binding protein	-3.71762	0.0094902
26.772	26.4469	26.2128	24.5192	24.9038	24.4554	26.4772	24.6261	+	7	26.6	32.292	0	46.813	46	1	3.0056	AFE_0711	WP_012536302.1	NHL repeat protein	1.10402	0.231649
24.7936	24.2468	24.0931	24.9565	25.7831	25.1645	24.3778	25.3014	+	11	28.2	44.809	0	40.704	58	1	1.32284	AFE_0718	WP_012606627.1	hydrogenase accessory protein HypB	-2.68308	0.0139947
26.6791	27.1272	26.8484	27.0417	27.2255	27.1745	26.8849	27.1472		13	71.7	24.149	0	220.04	82	1	0.860966	AFE_0720	WP_012606628.1	D-amino-acid dehydrogenase	2.09101	0.008
31.7831	31.9392	31.8313	30.8588	30.8162	30.8152	31.8512	30.83	+	35	57.4	62.677	0	323.31	870	1	4.52791	AFE_0723	WP_009567572.1	LysR family transcriptional regulator	0.563636	0.219411
29.8224	29.1682	29.2332	30.3479	30.9079	29.8803	29.4079	30.3787	+	8	75.2	11.332	0	52.78	189	1	1.25638	AFE_0728	WP_012536313.1	uroporphyrinogen decarboxylase	-0.148997	0.80921
26.8109	27.3642	27.1538	25.7296	26.2914	26.0911	27.1096	26.0374	+	10	43.6	25.807	0	57.73	85	1	2.01706	AFE_0729	WP_012536314.1	glutamate synthase subunit beta	0.12867	0.749766
27.3456	26.9048	27.698	25.9731	26.4848	26.0709	27.3162	26.1763	+	4	24.9	19.606	0	12.033	34	1	1.82867	AFE_0730	WP_012536315.1	glutamate synthase	0.599515	0.0144456
30.358	30.4173	30.1918	30.6843	30.8559	31.2713	30.3224	30.9372	+	24	67.7	48.186	0	323.31	629	1	1.51973	AFE_0732	WP_012536316.1	thymidylate synthase (FAD)	-0.313459	0.501729
29.6061	30.4297	30.2179	28.8201	29.0868	29.4128	30.0846	29.1066	+	10	37.9	23.742	0	167.34	233	1	1.50497	AFE_0733	WP_012536317.1	3-dehydroquinate synthase	0.380232	0.10374
26.3648	26.1821	26.4076	28.0658	28.289	28.0786	26.3182	28.1445	+	17	47.3	46.456	0	152.55	104	1	4.27532	AFE_0735	WP_012536319.1	fimbrial protein	0.363981	0.212962
26.7694	26.8762	26.4382	28.0719	28.2989	28.048	26.6946	28.1396	+	24	36.4	87.878	0	165.08	128	1	3.14123	AFE_0736	WP_012536320.1	pilus assembly protein PilP	-1.0776	0.0292552
33.3017	33.1748	32.9603	33.1192	33.5466	33.6416	33.1456	33.4358		13	94.4	9.3947	0	323.31	943	1	0.699876	AFE_0737	WP_012536321.1	pilus assembly protein PilO	-1.34572	0.00485246
21.4619	23.5088	21.3284	23.6607	23.3992	23.0199	22.0997	23.3599		2	7.7	24.339	0	4.4674	6	1	0.79794	AFE_0738	WP_012536322.1	pilus assembly protein PilN	-0.262566	0.420112
24.2699	23.7936	22.5192	24.8516	24.3596	24.5152	23.5276	24.5755		6	19	29.643	0	10.525	31	1	0.901315	AFE_0739	WP_012606632.1	pilus assembly protein PilM	-0.354259	0.139407
29.2509	29.2637	29.4728	29.4344	29.475	29.3708	29.3291	29.4267		15	51	36.899	0	323.31	222	1	0.553656	AFE_0742	WP_012536324.1	hypothetical protein	-0.300772	0.486015
28.0793	27.8138	27.6746	27.9351	28.0943	28.0037	27.8559	28.011		24	34.3	95.524	0	323.31	180	1	0.537486	AFE_0743	WP_012536325.1	hypothetical protein	2.15	0.00203015
29.5414	30.3202	30.5726	28.6444	26.9666	27.3546	30.1448	27.6552	+	7	46.7	29.455	0	131.42	235	1	1.85895	AFE_0744	WP_012536326.1	DNA mismatch repair protein MutS	0.666842	0.0725452
26.2403	26.7287	26.0154	26.353	26.5573	26.5735	26.3281	26.4946		10	30.4	51.764	0	39.333	71	1	0.305076	AFE_0745	WP_012536327.1	acetolactate synthase, large subunit, biosynthetic type	0.0820986	0.71647
26.2015	25.86	25.7407	27.9479	27.2528	27.6583	25.9341	27.6197	+	18	35.6	70.262	0	289.68	137	1	2.63537	AFE_0746	WP_012606634.1	acetolactate synthase small subunit	0.124302	0.789567
28.3818	28.2409	28.492	21.9836	26.2105	22.5175	28.3716	23.5705	+	3	6.9	41.46	0	5.6761	52	1	1.64567	AFE_0747	WP_012536329.1	ketol-acid reductoisomerase	-0.842253	0.0281268
28.4689	28.396	28.2324	26.7295	25.6449	26.1756	28.3658	26.1833	+	6	9.4	60.591	0	133.13	68	1	2.61268	AFE_0748	WP_009562365.1	phosphatidylserine decarboxylase	2.0199	0.00832765
33.421	33.9018	33.6154	30.9642	32.4404	32.5497	33.6461	31.9848	+	19	61.6	36.673	0	323.31	1040	1	1.45558	AFE_0751	WP_009564668.1	universal stress protein	4.23382	0.0240987
25.2355	24.6303	25.3627	25.7754	25.7468	26.0009	25.0762	25.8411	+	11	31.4	51.072	0	98.728	47	1	1.47862	AFE_0752	WP_012536332.1	NADPH-dependent 7-cyano-7-deazaguanine reductase QueF	0.0358028	0.932229
25.4831	26.185	25.7993	25.6659	24.7435	25.4664	25.8225	25.292		7	17.1	57.369	0	54.954	49	1	0.69909	AFE_0757	WP_012536336.1	DNA ligase (NAD(+)) LigA	1.32568	0.000971963
22.98	22.0454	21.1308	24.0044	24.2848	23.3846	22.052	23.8913	+	3	7.3	51.321	0	70.705	20	1	1.43418	AFE_0761	WP_012536340.1	LysR family transcriptional regulator	-0.181655	0.931072
27.2028	26.9926	26.8056	26.6051	27.6415	27.7367	27.0003	27.3278		9	26.9	37.086	0	295.55	155	1	0.359006	AFE_0786	WP_012536356.1	pyridoxamine 5'-phosphate oxidase-like protein	1.05256	0.0342629
21.6193	21.1012	21.6286	24.2151	23.2087	23.4836	21.4497	23.6358	+	2	11	18.341	0.00076628	2.894	7	1	2.48784	AFE_0804	WP_012536371.1	hypothetical protein	3.4782	0.00170492
27.7674	28.1745	28.5918	27.6962	27.2537	27.5466	28.1779	27.4988		10	68.3	17.859	0	112.89	102	1	1.17743	AFE_0808	WP_009561607.1	oxidoreductase	0.994746	0.00982965
27.7004	27.9775	24.3322	22.5448	22.1511	22.0728	26.67	22.2562	+	2	17.4	11.242	0	66.831	21	1	1.69571	AFE_0809	WP_012536374.1	oxidoreductase	-0.603927	0.312911
26.9384	26.7247	26.8726	26.973	26.6309	27.3423	26.8452	26.9821		14	50	39.145	0	53.908	93	1	0.252666	AFE_0810	WP_012536375.1	oxidoreductase	0	1
29.9717	29.5929	29.5241	26.154	28.4741	28.1016	29.6962	27.5766	+	5	51.2	13.594	0	264.81	87	1	1.35227	AFE_0813	WP_009561603.1	MFS transporter	0.623199	0.0238844
24.7993	24.7533	24.0414	24.5201	24.7943	24.3715	24.5313	24.5619		5	11.2	47.349	0	16.173	29	1	0.0378035	AFE_0822	WP_009566670.1	hypothetical protein	1.39625	0.275583
30.809	30.6885	30.5745	27.9277	27.4879	29.0008	30.6907	28.1388	+	10	42.7	38.464	0	221.08	183	1	2.30631	AFE_0845	WP_012536389.1	excinuclease ABC subunit B	0.722419	0.139497
25.5882	25.1566	25.7613	25.901	26.6988	26.2061	25.502	26.2687		7	18.3	54.708	0	25.319	52	1	1.22553	AFE_0846	WP_009567251.1	zinc-binding dehydrogenase	1.16311	0.0852155
25.2078	25.8499	26.0974	26.2657	25.9896	26.3955	25.7184	26.2169		3	28	12.099	0	22.041	50	1	0.791471	AFE_0847	WP_012536390.1	CTP synthetase	0.546862	0.0664692
33.728	34.0135	34.027	34.5068	34.4179	34.353	33.9228	34.4259	+	12	58.5	22.377	0	323.31	1614	1	2.02894	AFE_0848	WP_012536391.1	2-dehydro-3-deoxyphosphooctonate aldolase	1.07287	0.0440674
25.5253	25.4213	24.9857	23.6609	26.0843	24.9494	25.3108	24.8982		2	10.9	29.835	0	58.966	35	1	0.224053	AFE_0849	WP_012536392.1	enolase	0.457584	0.0389981
24.4849	23.9785	24.2508	24.0047	21.2026	20.8075	24.2381	22.0049	+	3	13.7	27.435	0	8.3713	19	1	1.03116	AFE_0851	WP_012536394.1	elongation factor P	-0.320071	0.521285
27.1732	27.034	27.2159	24.8264	23.0025	25.6904	27.1411	24.5065	+	10	45.9	27.6	0	95.208	60	1	1.53098	AFE_0852	WP_012536395.1	hypothetical protein	0.779537	0.0480218
26.6873	26.0806	25.7936	26.2135	26.3382	26.8039	26.1872	26.4519		6	30.2	28.066	0	35.566	33	1	0.343769	AFE_0858	WP_012606670.1	uroporphyrin-III methyltransferase	3.33235	0.00122222
31.64	31.2328	31.5871	30.5952	30.3227	30.5431	31.4867	30.487	+	10	43.7	23.78	0	63.827	293	1	2.55074	AFE_0859	WP_009564795.1	pyridine nucleotide-disulfide oxidoreductase	5.33596	0.00342857
24.3093	25.3593	25.7522	25.3961	27.6893	28.2337	25.1403	27.1064		10	42.4	36.581	0	39.769	40	1	0.948171	AFE_0861	WP_009564313.1	globin	6.8658	0
22.8011	24.0232	22.8105	23.679	24.0867	23.176	23.2116	23.6472		1	13.2	10.176	0	8.3233	6	1	0.377992	AFE_0865	WP_009566161.1	hypothetical protein	-3.20574	0.00958416
25.7223	25.5925	25.6148	25.528	25.3917	25.3659	25.6432	25.4285		7	19.8	41.077	0	36.246	80	1	1.53977	AFE_0869	WP_009567645.1	prevent-host-death family protein	2.85642	0.0130387
25.1065	25.2268	24.7463	25.1035	25.1354	25.6496	25.0266	25.2962		3	18.5	29.535	0	20.751	26	1	0.518353	AFE_0871	WP_012536407.1	heat-shock protein Hsp20	2.23903	0.189216
26.9074	26.8258	26.6745	24.8666	25.1728	24.7793	26.8026	24.9396	+	8	16.1	62.847	0	24.659	50	1	3.76594	AFE_0872	WP_012536408.1	endopeptidase La	1.5477	0.00144444
27.7038	27.6441	27.7131	26.1516	25.3528	25.7817	27.687	25.762	+	15	28.9	63.981	0	97.269	127	1	2.93985	AFE_0876	WP_012536409.1	hypothetical protein	-2.30201	0.00841379
27.2428	28.1663	28.2661	26.3696	27.1675	27.4536	27.8918	26.9969		8	32.7	33.974	0	234.79	131	1	0.908626	AFE_0888	WP_009564269.1	hypothetical protein	1.83879	0.00769444
24.5091	25.7134	25.7218	25.3501	26.1448	24.7857	25.3148	25.4269		8	40.9	23.274	0	133.84	40	1	0.0695248	AFE_0892	WP_012606680.1	SAM-dependent methyltransferase	-0.453613	0.398816
24.567	24.901	24.7856	22.0545	22.5053	22.8355	24.7512	22.4651	+	4	30	23.226	0	14.252	12	1	3.12314	AFE_0893	WP_012536417.1	S-methyl-5-thioribose-1-phosphate isomerase	0.220935	0.809173
31.1788	31.2772	31.4621	31.1043	31.1894	31.1475	31.306	31.1471		12	41.8	49.673	0	178.82	267	1	0.852846	AFE_0894	WP_012536418.1	DNA gyrase subunit A	-0.313693	0.12762
23.3545	22.1402	20.8889	25.0525	24.8981	25.3047	22.1279	25.0851	+	7	16.5	66.938	0	24.519	16	1	1.82759	AFE_0895	WP_012536419.1	3-phosphoserine/phosphohydroxythreonine aminotransferase	-0.749199	0.0396224
27.9044	27.0979	28.1207	29.1908	28.0257	28.9264	27.7077	28.7143		11	52.9	29.969	0	81.934	134	1	1.00412	AFE_0896	WP_012536420.1	phosphoglycerate dehydrogenase	1.2707	0.000748201
25.8704	26.0792	24.0058	24.3691	25.6734	26.9949	25.3185	25.6791		2	17.4	15.906	0	6.2278	9	1	0.132094	AFE_0897	WP_012536421.1	chorismate mutase	-0.387048	0.575667
26.9757	26.459	26.6415	27.2189	27.3739	27.5019	26.6921	27.3649	+	9	47.8	24.443	0	28.317	73	1	1.76012	AFE_0898	WP_009567888.1	histidinol-phosphate transaminase	-0.943163	0.0146324
23.512	24.0388	23.6576	24.1436	25.8434	25.5863	23.7361	25.1911	+	7	23.4	33.88	0	17.16	14	1	1.23826	AFE_0899	WP_012536422.1	3-deoxy-7-phosphoheptulonate synthase	0.340383	0.1272
26.1118	26.5205	26.4516	25.5216	26.1386	26.9214	26.3613	26.1939		7	38.2	26.023	0	102	57	1	0.146749	AFE_0900	WP_012536423.1	prephenate dehydrogenase	1.85109	0.000912281
22.8313	22.2194	22.5487	24.0425	23.2009	23.1155	22.5331	23.4529	+	2	18.6	13.895	0	8.11	4	1	1.25295	AFE_0901	WP_012536424.1	3-phosphoshikimate 1-carboxyvinyltransferase	-0.923521	0.0377031
26.6245	26.4514	26.8953	26.6388	26.5413	25.5178	26.657	26.2327		13	36.1	47.961	0	48.237	95	2	0.484342	AFE_0902	WP_009560813.1	cytidylate kinase	-0.26232	0.239534
25.1652	25.7917	25.339	25.1765	24.7318	25.2949	25.432	25.0677		6	23.1	33.726	0	19.427	31	1	0.649676	AFE_0903	WP_012536425.1	30S ribosomal protein S1	1.02118	0.0012093
24.4326	24.6041	25.0318	21.9024	23.9321	23.9623	24.6895	23.2656		6	28.6	31.089	0	33.437	13	1	0.945489	AFE_0905	WP_009567461.1	integration host factor subunit beta	-0.970807	0.0418895
21.6116	25.479	24.6703	23.2678	23.1817	23.3699	23.9203	23.2731		2	15.5	19.373	0	4.138	5	1	0.213048	AFE_0907	WP_041646969.1	orotidine 5'-phosphate decarboxylase	1.07225	0.00989206
22.8583	21.0033	24.143	23.9747	24.0817	24.2657	22.6682	24.1074		7	58.5	18.014	0	14.438	18	1	0.71905	AFE_0908	WP_012536428.1	orotate phosphoribosyltransferase	1.1399	0.0113029
24.103	21.8354	24.2807	24.4135	23.0901	23.3756	23.4064	23.6264		1	13.3	10.071	0.0051852	2.3331	3	1	0.0884775	AFE_0909	WP_009563642.1	trigger factor	-0.614801	0.039093
21.4091	23.033	23.6948	26.0518	25.5754	23.8915	22.7123	25.1729	+	4	22.3	20.482	0	5.8328	13	1	1.22496	AFE_0910	WP_012536429.1	ATP-dependent Clp protease proteolytic subunit	0.978013	0.0248088
22.8261	20.5075	21.9051	22.0638	21.5043	21.4607	21.7462	21.6763		4	10	45.537	0.0065741	2.1217	5	1	0.0336907	AFE_0911	WP_012536430.1	ATP-dependent Clp protease ATP-binding subunit ClpX	-1.82628	0.00231111
25.6882	25.7674	25.9098	26.0754	25.7476	26.0103	25.7885	25.9444		9	40.7	27.869	0	40.258	27	1	0.582695	AFE_0912	WP_012536431.1	endopeptidase La	-1.445	0.00083871
23.4743	23.8586	24.4133	22.6501	24.3781	25.4009	23.9154	24.143		7	29.5	36.211	0	33.214	13	1	0.0960614	AFE_0914	WP_012536433.1	transcriptional regulator	-0.290187	0.281948
25.3751	25.4377	25.3143	24.5116	24.1156	24.9295	25.3757	24.5189	+	7	23.1	28.715	0	54.121	48	1	1.64474	AFE_0923	WP_012536439.1	lysogenization protein HflD	-1.26024	0.110029
30.6745	30.6796	30.6539	29.9643	28.7347	30.2034	30.6693	29.6341		17	78.9	26.457	0	198.65	405	1	1.06924	AFE_0925	WP_012536440.1	type I methionyl aminopeptidase	-1.04791	0.088845
22.5855	22.1495	21.2778	22.8765	21.5242	21.6842	22.0042	22.0283		2	8.8	22.669	0.00076864	3.0093	7	1	0.0138836	AFE_0932	WP_012536446.1	DNA recombination/repair protein RecA	-0.0975844	0.623959
27.099	26.3589	26.41	30.0832	29.8349	30.9198	26.6226	30.2793	+	16	61.2	28.077	0	227.95	196	1	3.07598	AFE_0934	WP_012536447.1	alanine--tRNA ligase	-0.15511	0.506882
31.1961	31.4754	31.848	30.6597	31.4247	31.6059	31.5065	31.2301		21	74	31.246	0	323.31	780	1	0.328644	AFE_0943	WP_012606691.1	phosphomannomutase	-0.16648	0.645112
28.3707	28.4506	28.5523	28.5112	28.937	28.9667	28.4579	28.8049		8	47.3	26.28	0	248.29	146	1	1.04351	AFE_0948	WP_012536456.1	phosphomethylpyrimidine synthase	-1.68558	0.0013253
27.4956	28.0779	27.8566	29.2949	29.3665	28.9414	27.81	29.201	+	9	58.1	20.755	0	113.49	93	1	2.53448	AFE_0954	WP_012536460.1	cytochrome d ubiquinol oxidase subunit II	4.80103	0.00824324
21.2363	22.7181	21.3112	24.3099	23.3272	23.7121	21.7552	23.783	+	2	12.3	27.765	0	7.5565	8	1	1.65017	AFE_0955	WP_009567364.1	cytochrome bd oxidase subunit I	2.18243	0.000688742
21.9405	22.475	22.4594	25.7728	26.2765	25.4551	22.2917	25.8348	+	2	23.5	8.958	0	7.2174	4	1	3.55025	AFE_0958	WP_009565875.1	pyridine nucleotide-disulfide oxidoreductase	-0.764891	0.0330385
26.2294	25.655	25.6118	25.4687	26.3636	25.9411	25.832	25.9244		8	23.4	42.126	0	55.712	68	1	0.101768	AFE_0960	WP_012536462.1	glucan biosynthesis protein D	0.530512	0.201474
24.8489	25.1789	24.7716	24.1356	24.3442	24.8708	24.9331	24.4502		7	25.2	48.231	0	40.543	30	1	0.89374	AFE_0966	WP_012536468.1	hypothetical protein	-1.83923	0.016226
28.1133	28.326	28.1872	27.2233	27.2346	27.8791	28.2088	27.4457	+	17	25	86.585	0	319.97	183	1	1.55765	AFE_0973	WP_012536475.1	protease SohB	-0.32748	0.50658
25.3847	25.8441	25.9263	26.7817	26.4397	26.1549	25.7184	26.4588	+	7	43.8	20.088	0	105.4	52	1	1.39527	AFE_0976	WP_012536477.1	molybdopterin converting factor	-2.18607	0.00131737
25.2296	25.1693	24.5237	24.1345	25.1225	24.7329	24.9742	24.6633		6	21	36.943	0	29.209	30	1	0.353682	AFE_0977	WP_009568900.1	YajQ family cyclic di-GMP-binding protein	0.67907	0.0644221
29.2852	28.4432	28.8837	28.9992	28.9273	29.3822	28.8707	29.1029		7	39.9	16.593	0	232.11	92	1	0.341682	AFE_0978	WP_009568901.1	dynein regulation protein LC7	4.41379	0.00785816
21.3205	20.6501	23.9278	26.5785	25.2766	24.8173	21.9661	25.5574	+	4	27.3	27.585	0	46.968	34	1	1.47334	AFE_0979	WP_041645355.1	glycine cleavage system protein T	-0.136852	0.716324
22.478	23.3238	23.6828	24.9308	27.0011	26.1419	23.1615	26.0246	+	9	32.9	34.048	0	71.357	24	1	1.82741	AFE_0980	WP_009562478.1	glycine cleavage system protein H	2.11965	0.0199251
27.1725	27.0084	27.1803	27.4526	27.2975	27.0179	27.1204	27.256		10	34.4	39.802	0	103.99	108	1	0.415117	AFE_0981	WP_012536479.1	glycine dehydrogenase (aminomethyl-transferring)	-0.0306238	0.949869
21.9744	22.5305	22.722	22.9678	23.8394	22.7509	22.409	23.186		3	13.1	41.102	0	39.019	8	1	0.903828	AFE_0982	WP_049756738.1	glycine dehydrogenase (aminomethyl-transferring)	-0.766627	0.0511773
26.0473	25.9188	25.9208	25.4454	25.7708	24.8982	25.9623	25.3715		8	8.5	128.18	0	7.9554	17	1	1.07587	AFE_0984	WP_012536482.1	ferredoxin	-0.498594	0.170933
28.3868	27.8733	27.8924	28.8609	28.9639	29.1254	28.0508	28.9834	+	23	42.1	66.371	0	323.31	230	1	2.13901	AFE_0985	WP_012536483.1	peroxidase	-0.503081	0.0250853
25.0127	25.5133	24.623	25.1119	26.3149	26.8755	25.0497	26.1008		9	37.3	34.692	0	61.983	34	1	0.84027	AFE_0986	WP_012536484.1	hypothetical protein	0.412575	0.656793
20.5478	21.4093	22.0995	24.8746	24.5137	23.9559	21.3522	24.4481	+	6	16.9	48.894	0	6.4803	17	1	2.39127	AFE_0991	WP_012536488.1	23S rRNA (guanosine(2251)-2'-O)-methyltransferase RlmB	2.23313	0.0482852
23.2549	22.9637	23.2578	25.5974	26.1126	27.0375	23.1588	26.2491	+	4	29.9	17.641	0	54.895	52	1	2.69281	AFE_0992	WP_009561865.1	TatD family hydrolase	2.63461	0.0125602
27.0901	26.6415	26.8598	27.2916	27.5511	27.38	26.8638	27.4075	+	9	45.3	27.802	0	113.17	70	1	1.65013	AFE_0993	WP_012536489.1	MBL fold metallo-hydrolase	-0.264694	0.547882
30.8005	30.8299	30.6216	29.9341	30.1269	29.946	30.7507	30.0024	+	9	50.9	17.205	0	84.001	217	1	2.9393	AFE_1070	WP_012606780.1	integration host factor subunit alpha	-0.435623	0.456035
28.9713	28.5113	29.0239	28.307	28.721	28.854	28.8355	28.6273		17	42.6	53.014	0	231.45	240	1	0.377272	AFE_1387	WP_012536490.1	histidine kinase	0.21469	0.161452
24.3756	23.6956	23.3145	25.4578	24.9957	24.5578	23.7953	25.0038	+	5	15.6	39.967	0	16.231	21	1	1.39245	AFE_1388	WP_012536491.1	thiol reductant ABC exporter subunit CydD	1.863	0.001625
26.0126	25.6281	25.0186	26.1388	24.9654	25.762	25.5531	25.6221		6	33	22.791	0	39.441	25	1	0.0526402	AFE_1390	WP_009566343.1	thiol reductant ABC exporter subunit CydC	1.92496	0.000866667
26.3876	26.9124	27.044	25.4233	25.6338	25.7921	26.7813	25.6164	+	10	19.8	70.059	0	32.736	52	1	2.16459	AFE_1391	WP_012536492.1	folate-binding protein	0.894874	0.0962172
22.7029	23.3418	20.9185	23.0079	23.8548	22.1484	22.3211	23.0037		2	21.1	24.666	0	6.3439	9	1	0.319077	AFE_1394	WP_009561172.1	RNA polymerase sigma factor RpoE	-0.112083	0.906684
23.7118	21.119	23.6361	21.7342	20.5005	21.8397	22.8223	21.3581		6	28.5	25.857	0	10.064	14	1	0.699573	AFE_1395	WP_009561171.1	hypothetical protein	2.28611	0.00111828
23.5889	24.0298	24.2035	23.3897	23.5013	22.8436	23.9407	23.2449		5	18.2	42.82	0	17.574	5	1	1.19626	AFE_1396	WP_012607055.1	serine protease	0.15895	0.378288
27.8139	27.5429	27.8267	29.2167	29.204	28.9242	27.7278	29.115	+	7	27	33.548	0	76.742	119	1	3.32157	AFE_1397	WP_009567236.1	elongation factor 4	-2.95724	0.00738007
24.5192	21.8407	24.1948	22.2759	22.7961	20.1538	23.5182	21.7419		3	23.4	14.226	0	4.6325	3	1	0.69229	AFE_1398	WP_009567235.1	S26 family signal peptidase	-1.00664	0.0730458
27.0114	26.6218	26.7146	26.6027	26.5955	27.1345	26.7826	26.7776		2	19.8	10.616	0	12.672	27	1	0.00777857	AFE_1399	WP_012536496.1	DUF4845 domain-containing protein	-0.360607	0.801289
24.8987	23.6824	24.9911	22.0885	21.697	23.1675	24.524	22.3176	+	3	11.3	30.081	0	3.6899	12	1	1.65128	AFE_1400	WP_012536497.1	ribonuclease III	-0.672799	0.0237642
33.6157	33.3395	33.1434	29.6891	30.6656	24.6243	33.3662	28.3263	+	9	100	7.2082	0	103.67	302	1	1.25989	AFE_1401	WP_012536498.1	GTPase Era	-1.45497	0.0335711
26.023	24.8025	26.3853	23.6411	23.9536	23.6893	25.737	23.7613	+	4	9.9	51.221	0	7.8305	17	1	1.80821	AFE_1403	WP_012536500.1	pyridoxine 5'-phosphate synthase	0.167425	0.805633
24.5237	24.0637	23.9155	21.7158	21.566	20.4875	24.1676	21.2564	+	3	6.6	50.979	0	3.513	10	1	2.61236	AFE_1404	WP_009565421.1	holo-ACP synthase	-0.91981	0.043985
22.2836	22.5996	22.5589	22.9412	25.201	23.8056	22.4807	23.9826		3	22.3	15.148	0	17.096	8	1	1.06011	AFE_1405	WP_012607056.1	UDP-glucose 6-dehydrogenase	0.424379	0.357136
24.6738	24.749	24.574	23.47	23.1655	21.6841	24.6656	22.7732	+	6	9.2	92.425	0	43.091	13	1	1.57076	AFE_1406	WP_049759457.1	kinase, pfkB family	0.364258	0.268259
24.1592	23.0792	22.525	26.9248	27.1607	28.1131	23.2545	27.3995	+	7	38	27.291	0	108.47	33	1	2.63283	AFE_1408	WP_012536503.1	molecular chaperone Hsp33	1.42388	0.0724262
22.3403	21.0041	21.645	22.3746	24.4669	24.7754	21.6632	23.8723	+	1	4	25.007	0.0094135	2.0188	4	1	1.22513	AFE_1412	WP_009569577.1	hypothetical protein	0.647129	0.654288
29.8346	29.6822	29.4632	29.7803	29.9096	30.9729	29.66	30.2209		7	53.8	10.026	0	156.82	152	1	0.64477	AFE_1417	WP_009565062.1	N-acetyltransferase	-1.43915	0.129424
27.3391	28.5718	26.8334	30.2537	30.958	30.4439	27.5814	30.5519	+	9	62.4	13.286	0	120.95	108	1	2.22391	AFE_1418	WP_012536505.1	hypothetical protein	-0.220018	0.871351
27.2535	27.1468	26.913	26.1524	26.8091	26.5921	27.1044	26.5178		8	35.2	32.973	0	61.301	75	1	1.26393	AFE_1432	#N/A	lipoprotein	-2.46063	0.0279147
32.4307	32.6422	32.7066	31.1142	30.3126	30.7631	32.5932	30.73	+	17	87.8	16.681	0	322.7	640	2	2.78454	AFE_1433	WP_012536512.1	RNA helicase	0.0699533	0.946763
30.9604	30.4337	30.8634	26.9847	27.4956	28.2143	30.7525	27.5649	+	15	53.9	30.695	0	269.21	210	1	2.90664	AFE_1434	WP_012536513.1	DNA-binding response regulator	-0.155944	0.486466
25.2293	24.7136	24.632	24.1755	24.1762	24.4741	24.8583	24.2753		10	18.9	83.96	0	15.013	20	1	1.29065	AFE_1436	WP_012536515.1	phosphate ABC transporter substrate-binding protein PstS	-0.227652	0.861097
30.2692	30.2995	30.3221	30.5376	30.9903	30.7529	30.2969	30.7603	+	13	42.7	39.396	0	323.31	520	1	1.6117	AFE_1439	WP_012536518.1	phosphate ABC transporter ATP-binding protein	0.856784	0.0203628
30.4023	30.3982	30.2319	31.2477	31.1899	31.2809	30.3441	31.2395	+	39	48	92.276	0	323.31	563	2	3.87141	AFE_1440	WP_012536519.1	phosphate transport system regulatory protein PhoU	1.03522	0.0619759
25.8543	25.3261	25.0747	27.6027	27.4233	26.9062	25.4184	27.3107	+	5	8.4	59.718	0	63.655	55	1	2.43608	AFE_1444	WP_009564727.1	30S ribosomal protein S2	-3.65664	0.00131646
22.9937	22.5255	22.3969	24.0513	24.3876	24.3794	22.6387	24.2728	+	5	15.6	45.07	0	5.713	20	1	2.81303	AFE_1445	WP_012536522.1	elongation factor Ts	0.27638	0.559711
24.0855	22.5156	22.1938	21.539	23.332	24.1458	22.9316	23.0056		2	10	39.706	0	4.5093	3	1	0.0256382	AFE_1446	WP_009564729.1	UMP kinase	-0.347088	0.145156
27.4953	27.8046	27.1093	29.1982	29.8	29.2442	27.4697	29.4141	+	15	40	47.792	0	218.77	184	1	2.65183	AFE_1447	WP_012536523.1	ribosome-recycling factor	-1.39094	0.00264
30.4464	30.4128	30.3184	32.1799	32.5901	32.3551	30.3925	32.375	+	27	40.6	77.906	0	323.31	851	1	4.03627	AFE_1448	WP_012536524.1	di-trans,poly-cis-decaprenylcistransferase	-2.02785	0.010386
25.8034	26.0101	26.145	28.8058	28.4246	28.4061	25.9862	28.5455	+	9	43.6	28.132	0	103.25	58	1	4.00878	AFE_1450	WP_012536526.1	1-deoxy-D-xylulose-5-phosphate reductoisomerase	-0.0923805	0.873941
27.4126	22.924	26.7901	23.3292	27.4308	27.7092	25.7089	26.1564		4	55.1	10.117	0	35.852	8	1	0.0791301	AFE_1451	WP_012536527.1	RIP metalloprotease RseP	0.482891	0.140006
24.4331	24.2967	23.1116	26.5015	27.6285	27.9525	23.9471	27.3608	+	6	19.5	31.975	0	11.073	38	1	2.3063	AFE_1452	WP_012536528.1	outer membrane protein assembly factor BamA	0.763161	0.0282532
24.7246	24.5669	24.5829	24.649	24.9397	25.7424	24.6248	25.1104		4	19.9	20.668	0	18.565	27	1	0.665467	AFE_1453	WP_012536529.1	membrane protein	-0.740403	0.0396988
23.4578	22.4408	21.775	23.5585	22.282	22.4341	22.5579	22.7582		3	12.5	38.572	0	6.3726	6	1	0.114833	AFE_1454	WP_012536530.1	UDP-3-O-(3-hydroxymyristoyl)glucosamine N-acyltransferase	0.310918	0.52003
28.0176	28.1892	28.2922	28.5214	27.9719	27.9334	28.1664	28.1423		14	32	58.559	0	279.17	149	1	0.0397687	AFE_1455	WP_012536531.1	beta-hydroxyacyl-ACP dehydratase	-0.232194	0.569031
21.7891	23.1495	21.6124	25.092	26.9017	26.1824	22.1837	26.0587	+	5	24.1	35.537	0	19.732	20	1	2.24842	AFE_1456	WP_012536532.1	acyl-[acyl-carrier-protein]--UDP-N- acetylglucosamine O-acyltransferase	-3.59134	0.0130748
25.9464	24.8766	23.4951	27.5826	26.2679	22.2491	24.7727	25.3665		4	23.9	25.909	0	8.2805	21	1	0.123784	AFE_1457	WP_012536533.1	oxidoreductase	-2.86309	0.00735294
27.2146	27.1595	27.0218	28.8555	29.3428	28.729	27.132	28.9758	+	14	38.9	42.818	0	109.35	124	1	3.15033	AFE_1458	WP_012536534.1	aminotransferase DegT	-0.135614	0.604993
30.0104	30.0786	30.1036	30.1179	30.0799	29.9815	30.0642	30.0598		38	52.5	87.917	0	323.31	549	1	0.0301751	AFE_1459	WP_009564129.1	sugar synthetase	-0.777063	0.104201
31.8707	31.998	32.355	31.848	31.6986	32.1538	32.0745	31.9001		11	62.9	29.662	0	197.59	603	1	0.369772	AFE_1461	WP_012607071.1	DNA polymerase III subunit alpha	0.590816	0.0869707
23.5967	21.1563	21.195	25.9775	26.4505	24.9364	21.9827	25.7881	+	3	35.7	9.1082	0	7.8769	42	1	1.83674	AFE_1462	WP_012536536.1	acetyl-CoA carboxylase carboxyltransferase subunit alpha	-1.05111	0.104124
26.6494	26.4745	26.5682	27.4246	27.453	28.0709	26.564	27.6495	+	4	25.1	22.032	0	121.4	65	1	2.12748	AFE_1463	WP_012536538.1	dihydroorotase	-3.09583	0.001375
27.2134	28.0951	27.7347	28.6513	29.0118	29.594	27.681	29.0857	+	6	82.6	10.353	0	95.129	64	1	1.69702	AFE_1465	WP_012536539.1	RNA polymerase-binding protein DksA	-3.09033	0.00087395
29.4124	29.4739	29.6492	30.1435	30.083	30.5015	29.5118	30.2426	+	7	57.8	16.751	0	113.52	154	1	2.09985	AFE_1466	WP_012536540.1	phosphatase	-0.543704	0.0372
20.7533	22.2877	21.7065	22.2208	22.471	23.5278	21.5825	22.7399		3	15	20.547	0	6.2608	8	1	0.899132	AFE_1468	WP_009562391.1	peroxiredoxin	0.748339	0.00491286
34.5562	34.2016	34.127	33.5947	34.0678	34.8158	34.295	34.1594		4	76.8	11.364	0	323.31	1409	1	0.131404	AFE_1469	WP_012536542.1	phosphate starvation protein PhoH	0.208203	0.550577
35.5917	35.4135	35.4586	35.4415	35.8067	35.954	35.4879	35.7341		3	91.8	9.9233	0	323.31	3645	1	0.694376	AFE_1471	WP_009562392.1	arginine decarboxylase	1.16494	0.00760727
28.7214	28.6358	28.4196	26.8703	28.4512	27.5549	28.5922	27.6255		5	46.6	9.2435	0	41.65	45	1	0.970952	AFE_1472	WP_012536544.1	fumarylacetoacetate hydrolase	-0.682631	0.494002
27.8844	22.7615	27.0451	22.0094	27.4248	25.1558	25.897	24.8633		3	22	8.74	0	4.6061	21	1	0.175649	AFE_1493	WP_012536558.1	molybdenum ABC transporter substrate-binding protein	1.46418	0.135076
27.1212	26.5146	26.146	27.8899	28.4118	28.325	26.5939	28.2089	+	13	28.3	58.741	0	118.05	182	1	2.10691	AFE_1496	WP_012536561.1	cation diffusion facilitator transporter	0.69585	0.0619211
28.9003	28.9736	28.7767	32.8118	32.5729	32.754	28.8835	32.7129	+	40	56.8	78.315	0	323.31	1221	1	5.69952	AFE_1498	WP_012536563.1	ABC transporter substrate-binding protein WtpA	-1.38714	0.000945455
31.7237	31.9206	32.3691	33.5243	33.9485	32.8576	32.0045	33.4434	+	7	69.1	12.877	0	323.31	653	1	1.74992	AFE_1523	WP_009567495.1	response regulator	1.77631	0.131199
32.0471	31.487	31.5028	33.7957	34.2505	33.8037	31.679	33.95	+	22	39.7	52.792	0	323.31	1627	1	3.17395	AFE_1541	WP_012536591.1	ferredoxin	0.00505765	0.988229
27.3374	27.3414	27.5184	27.027	27.1182	27.1399	27.3991	27.0951		12	37.7	37.144	0	108.47	112	1	1.93426	AFE_1544	WP_012607087.1	ModD protein	2.20639	0.0103565
24.0415	23.2154	24.1928	22.3641	23.47	22.9023	23.8166	22.9121		4	7.1	78.847	0.00075873	2.7261	9	1	0.961038	AFE_1545	WP_009560719.1	molybdenum-pterin binding protein	5.03984	0.0199718
23.9154	22.0996	22.4747	23.7546	20.6108	22.3316	22.8299	22.2323		4	29.9	15.594	0	140.75	9	1	0.218688	AFE_1546	WP_012536595.1	NAD-dependent succinate-semialdehyde dehydrogenase	1.97562	0.00827119
23.235	23.2449	23.4392	22.0742	22.2378	23.955	23.3063	22.7557		5	7.1	95.507	0	6.6575	5	1	0.382662	AFE_1547	WP_012536597.1	MFS transporter	2.9112	0.000759124
25.9838	25.4918	25.2233	22.2097	26.2299	25.9297	25.5663	24.7898		5	22.1	36.833	0	94.204	53	1	0.232279	AFE_1548	WP_012536596.1	globin	-1.50191	0.0504186
20.9228	22.6036	21.4018	22.9125	23.4626	22.8792	21.6427	23.0848	+	2	9.1	22.303	0	3.9928	10	1	1.2659	AFE_1552	WP_012536600.1	sucrose synthase	1.89241	0.012967
22.9277	20.2731	22.7519	24.6123	24.9091	24.6639	21.9842	24.7284	+	4	18.6	25.473	0	34.893	9	1	1.47606	AFE_1582	WP_012607112.1	hypothetical protein	-2.20916	0.0290734
21.9899	21.6944	22.0584	24.0347	23.5878	22.3271	21.9143	23.3166	+	6	5.7	140.66	0	9.7986	8	1	1.2577	AFE_1584	WP_012536624.1	DNA-binding protein	-0.560911	0.219608
27.6195	26.9294	27.2421	25.6654	25.5723	26.5258	27.2637	25.9212	+	12	50	30.788	0	46.975	59	1	1.67971	AFE_1585	WP_009560827.1	hypothetical protein	-2.97045	0.00164211
21.9986	23.0114	22.4021	27.0906	26.8563	27.1439	22.4707	27.0303	+	3	14.2	27.742	0	11.575	12	1	3.92015	AFE_1590	WP_009560830.1	hypothetical protein	0.586563	0.0631689
27.158	26.5353	26.4954	24.759	24.9705	25.2081	26.7296	24.9792	+	3	21.4	15.879	0	24.684	27	1	2.65504	AFE_1648	WP_009569199.1	heat-shock protein Hsp20	1.86321	0.000722222
22.5271	20.6559	23.5037	22.3261	23.5444	23.2676	22.2289	23.046		3	24.1	23.148	0	9.9376	4	1	0.375221	AFE_1651	WP_012536669.1	oxidoreductase	3.18765	0.00107216
22.0872	22.7248	22.226	26.9304	25.8364	24.6236	22.346	25.7968	+	12	31.2	53.12	0	176.31	45	1	2.11746	AFE_1652	WP_012607156.1	oxidoreductase molybdopterin subunit	0.583024	0.0610483
27.8757	27.7671	27.9168	26.6641	26.9912	27.5644	27.8532	27.0732	+	15	42.2	51.323	0	118.71	247	1	1.36512	AFE_1659	WP_012607160.1	hypothetical protein	-0.463331	0.0483736
27.0098	27.1335	27.378	26.476	26.4848	25.8946	27.1738	26.2852	+	15	33.3	56.636	0	80.582	112	1	1.7852	AFE_1661	WP_012607161.1	hypothetical protein	-0.895342	0.000764706
24.8292	24.6876	24.6181	21.7142	23.5155	24.0344	24.7117	23.088	+	2	32.1	9.2256	0	17.593	14	1	1.08144	AFE_1662	WP_009566373.1	NADH dehydrogenase	-1.89234	0.00120219
26.1882	26.8614	25.2386	22.2209	24.6267	24.7602	26.096	23.8693	+	4	41.7	14.968	0	21.715	20	1	1.10228	AFE_1663	WP_009566374.1	glycolate oxidase iron-sulfur subunit	-1.63408	0.000697987
26.0326	26.2809	26.3967	24.5503	23.0536	22.3107	26.2367	23.3049	+	2	11.4	22.741	0	11.662	22	1	1.92992	AFE_1664	WP_012607162.1	glycolate oxidase subunit GlcE	-0.0739759	0.957027
23.1227	21.9435	23.0703	24.0091	26.9122	23.592	22.7122	24.8377		4	12.2	45.002	0	4.3072	6	1	0.890335	AFE_1666	WP_012607164.1	Hrp-dependent type III effector protein	-1.94444	0.000679739
31.7815	31.6034	31.626	30.4976	30.8407	30.6516	31.6703	30.6633	+	20	47.2	47.405	0	323.31	785	1	3.04367	AFE_1667	WP_009565308.1	transketolase	-1.98252	0.00212245
24.384	21.2369	22.3855	23.7025	22.1861	23.8895	22.6688	23.2594		2	7.9	32.9	0	6.9673	13	1	0.215319	AFE_1668	WP_012607166.1	IclR family transcriptional regulator	-2.55933	0.00247619
29.6201	29.2157	29.4196	27.8931	29.0124	29.0576	29.4185	28.6544		5	48.9	10.302	0	52.951	90	1	0.894373	AFE_1669	WP_012536684.1	hypothetical protein	-0.44748	0.87345
27.4557	27.1794	27.5657	24.4828	24.6223	21.2406	27.4003	23.4486	+	12	17.4	94.924	0	41.859	64	1	1.62653	AFE_1670	WP_009565296.1	hypothetical protein	-3.4137	0.00129412
28.1554	28.2491	28.1194	21.4372	26.2056	25.8931	28.1746	24.512	+	9	43.1	32.933	0	173.63	184	1	1.11809	AFE_1671	WP_012536686.1	hypothetical protein	-0.48557	0.223198
26.0611	26.3043	26.1612	22.9344	24.8334	21.4639	26.1755	23.0772	+	7	16.8	49.392	0	38.794	69	1	1.4697	AFE_1672	WP_012607167.1	dihydroorotase	-0.20035	0.835602
24.362	24.6551	22.1163	24.5337	22.1425	22.2937	23.7111	22.99		2	15.4	33.854	0	33.405	13	1	0.257567	AFE_1673	WP_012607168.1	dihydroxy-acid dehydratase	0.024114	0.951074
26.841	26.7511	27.3397	22.6171	25.5635	25.9057	26.9773	24.6954	+	7	31.9	32.224	0	165.02	59	1	1.01036	AFE_1674	WP_012536689.1	threonylcarbamoyl-AMP synthase	-3.87503	0.00125
21.3263	20.8192	23.1735	22.0054	22.2858	22.5023	21.773	22.2645		3	9.4	42.253	0.0051699	2.3	6	1	0.2696	AFE_1675	WP_009561320.1	dethiobiotin synthase	-0.59382	0.805745
28.2513	28.3075	28.4586	26.7874	26.9259	27.5281	28.3391	27.0805	+	7	26.5	44.204	0	156.89	163	1	2.22795	AFE_1676	WP_009561318.1	fructose-bisphosphate aldolase	-1.84379	0.00101961
25.6424	25.2906	25.4076	24.5878	24.4699	24.3877	25.4469	24.4818	+	10	34.8	36.359	0	54.684	53	1	2.90578	AFE_1677	WP_012536693.1	VWA domain-containing protein	0.00441678	0.98161
26.9493	26.476	25.9041	25.6847	25.3553	25.9376	26.4431	25.6592		8	21.8	38.985	0	64.584	84	1	1.06478	AFE_1678	WP_012536694.1	ATPase AAA	0.174429	0.585214
30.0268	29.9617	29.9228	28.7999	28.9784	29.8047	29.9704	29.1943		7	52.6	12.415	0	111.75	90	1	1.17343	AFE_1679	#N/A	hypothetical protein	-3.80548	0.00657915
27.1511	26.8967	26.8138	24.1834	24.4508	24.0166	26.9539	24.217	+	13	32	55.58	0	105.32	106	1	4.14154	AFE_1680	WP_012607170.1	cobyrinic acid a,c-diamide synthase	-1.08547	0.00774825
28.7862	28.8691	28.6996	27.0267	27.1361	27.1295	28.785	27.0974	+	25	33.4	88.151	0	150.95	261	1	5.00967	AFE_1681	WP_012536697.1	hypothetical protein	-1.40467	0.0125955
27.5045	28.4997	28.1203	26.7086	27.4208	27.4718	28.0415	27.2004		4	19.3	25.568	0	12.612	71	1	1.03828	AFE_1682	WP_012607171.1	bacterioferritin	-0.730815	0.0124903
26.0542	25.723	26.0808	25.858	25.6462	25.4621	25.9527	25.6555		8	32.5	41.155	0	41.169	134	1	0.85103	AFE_1683	WP_012607172.1	carbon dioxide-concentrating protein CcmK	0.135535	0.828505
29.7298	29.7737	29.608	29.6595	29.2305	29.7243	29.7038	29.5381		14	44.5	29.427	0	173.26	314	1	0.436637	AFE_1685	WP_012536700.1	carbon dioxide-concentrating protein CcmK	-0.246117	0.314713
26.9504	26.4232	26.3621	25.3393	26.3483	25.3777	26.5785	25.6884		8	25.4	44.325	0	22.639	78	1	1.10355	AFE_1686	WP_009567525.1	carboxysome peptide B	0.96675	0.0787492
25.3198	24.6114	24.7024	25.754	25.7207	25.9498	24.8779	25.8082	+	6	27.7	25.757	0	61.341	23	1	1.78547	AFE_1687	WP_009567526.1	carboxysome peptide A	1.03371	0.710519
21.567	20.273	20.7177	27.0103	26.9095	25.8625	20.8526	26.5941	+	6	22.8	44.135	0	28.298	16	1	3.39169	AFE_1688	WP_012607174.1	carboxysome shell carbonic anhydrase	-1.61499	0.00559375
26.5901	27.0378	26.1717	23.7819	24.5971	24.5201	26.5999	24.2997	+	4	18	25.176	0	15.286	27	1	2.50865	AFE_1689	WP_041645863.1	transcriptional initiation protein Tat	-3.82935	0
24.2353	23.6587	23.289	24.2627	22.1882	21.9474	23.7277	22.7994		3	12.7	29.69	0	7.8922	16	1	0.519421	AFE_1690	WP_009567528.1	ribulose bisphosphate carboxylase small subunit	-1.43896	0.0102069
29.7019	29.5435	28.7273	28.7369	28.7925	28.8389	29.3242	28.7895		3	25.4	15.103	0	43.699	114	1	0.815964	AFE_1691	WP_012536704.1	Ribulose bisphosphate carboxylase large chain 1	-2.27102	0.00115556
24.8709	22.5952	25.9619	26.1039	26.4858	25.4023	24.476	25.9973		2	33.8	7.5818	0	15.104	13	1	0.661952	AFE_1723	WP_009563486.1	general stress protein	0.304013	0.0686755
26.0691	25.6926	25.7731	22.3592	22.4309	22.508	25.8449	22.4327	+	5	9.2	74.202	0	123.89	58	1	5.00883	AFE_1725	WP_012607195.1	diguanylate cyclase	0.904442	0.0833832
23.3515	24.1105	24.1472	22.6452	21.1206	22.3665	23.8698	22.0441	+	3	23.3	23.271	0	4.5319	6	1	1.5674	AFE_1733	WP_009567290.1	HicB family protein	0.597586	0.64878
26.9443	26.4792	27.57	26.8841	27.933	26.7819	26.9978	27.1997		2	20.6	14.488	0	14.184	25	1	0.15578	AFE_1760	WP_012536740.1	DNA mismatch repair protein MutS	0.550673	0.431289
28.8442	27.7189	28.8874	22.4499	27.1464	24.4197	28.4835	24.672	+	4	76.4	7.6155	0	76.965	35	1	1.26458	AFE_1766	WP_009566988.1	aldolase	-1.44208	0.0314192
22.8731	21.5215	23.5242	26.3776	24.8187	24.9779	22.6396	25.3914	+	8	23	32.938	0	21.482	18	1	1.6324	AFE_1767	WP_012536741.1	exodeoxyribonuclease X	-2.7442	0.0132406
29.2162	28.7014	28.398	21.7079	27.063	20.7977	28.7719	23.1895	+	6	61.5	7.5014	0	29.047	26	1	1.32696	AFE_1769	WP_012536743.1	FAD-linked oxidase	-1.40232	0.0329717
23.4013	24.0765	23.6947	21.4922	22.1494	20.5308	23.7242	21.3908	+	3	7.4	54.878	0.00078125	3.3445	10	1	1.99337	AFE_1770	WP_012536744.1	pantoate--beta-alanine ligase	1.34252	0.0130028
28.1584	28.7327	28.4698	22.797	23.7125	24.5988	28.4536	23.7028	+	8	51	27.234	0	234.14	85	1	3.01742	AFE_1771	WP_009561698.1	3-methyl-2-oxobutanoate hydroxymethyltransferase	-4.5596	0.00385185
30.2742	29.7504	29.8859	26.3597	28.2935	26.9607	29.9702	27.2046	+	4	45.9	12.307	0	63.594	69	1	2.02049	AFE_1772	WP_012536745.1	deoxyguanosine kinase	-0.817141	0.41124
26.404	22.5247	27.2006	22.1219	21.5094	21.9228	25.3764	21.8514	+	3	73	7.7718	0	4.9105	8	2	1.13896	AFE_1775	WP_012536748.1	polynucleotide adenylyltransferase PcnB	-3.4508	0.00255072
28.1644	28.5748	28.394	28.3522	28.455	29.0217	28.3777	28.6096		9	53.7	25.926	0	81.325	218	1	0.411156	AFE_1777	WP_012536750.1	IMP dehydrogenase	0.779929	0.0397615
27.5892	27.256	27.3258	26.6047	26.9394	26.7451	27.3903	26.7631	+	26	37	98.042	0	110.23	202	1	1.95491	AFE_1778	WP_012536751.1	GMP synthetase	0.888599	0.0146734
23.3285	21.8091	22.7052	21.9938	24.7009	24.191	22.6143	23.6286		5	11.7	54.301	0	5.1311	10	1	0.466703	AFE_1779	WP_012536752.1	plasmid stabilization protein	1.62365	0.0471956
25.7342	25.7308	25.9006	26.8934	26.1943	25.8623	25.7885	26.3167		7	35.8	23.13	0	28.74	45	1	0.788837	AFE_1780	WP_009564531.1	plasmid stabilization protein	2.22678	0.0396852
25.3194	25.2628	25.5871	24.511	25.4692	20.4749	25.3898	23.485		8	12	79.427	0	17.467	42	1	0.549648	AFE_1787	WP_012536758.1	threonylcarbamoyl-AMP synthase	2.9318	0.005728
25.9126	25.5232	24.6284	23.7438	23.9609	23.8474	25.3547	23.8507	+	7	28.5	30.372	0	50.592	32	1	1.75721	AFE_1789	WP_012536759.1	tryptophan--tRNA ligase	-2.12556	0.0738476
27.3777	27.1863	27.5123	26.08	25.8869	25.9247	27.3588	25.9639	+	13	16.1	110.26	0	65.341	85	1	3.62912	AFE_1792	WP_012536761.1	sulfide:quinone reductase	1.00695	0.00123596
29.1421	29.2293	29.3164	28.6553	27.9415	28.1922	29.2293	28.263	+	15	47.9	38.99	0	271.41	232	1	1.96344	AFE_1793	WP_012536762.1	23S rRNA pseudouridylate synthase B	-0.590553	0.654581
28.878	29.4085	29.4844	27.7835	27.8574	27.8115	29.257	27.8175	+	24	56.9	55.147	0	323.31	197	1	2.7716	AFE_1795	WP_012536765.1	hypothetical protein	0.764094	0.105787
23.7935	23.6772	22.4096	27.1772	27.229	27.3288	23.2934	27.245	+	4	22.5	26.556	0	62.758	28	1	3.0497	AFE_1799	WP_012536767.1	alpha-glucan phosphorylase	3.95171	0.00936774
25.8685	25.9539	25.4936	26.0506	26.1708	26.3104	25.772	26.1773		4	17.2	20.9	0	13.673	21	1	1.19003	AFE_1802	WP_012536769.1	aldolase	3.66266	0.0337062
29.0284	28.9205	28.8232	28.5885	28.5497	28.1626	28.924	28.4336	+	12	46.9	44.742	0	323.31	222	1	1.52686	AFE_1803	WP_009568931.1	pyridine nucleotide-disulfide oxidoreductase	3.09828	0.0132131
27.0602	26.7217	26.791	28.9122	29.0148	29.0719	26.8577	28.9996	+	37	47.8	105.42	0	323.31	157	1	4.33586	AFE_1807	WP_012536771.1	carbohydrate kinase	0.72117	0.581132
31.8405	31.9753	31.9536	31.1436	31.3385	31.6051	31.9232	31.3624	+	7	89.8	9.8342	0	206.54	185	1	1.79283	AFE_1808	WP_012536772.1	phosphate butyryltransferase	2.28182	0.0499498
27.2206	27.5807	27.3739	28.3727	27.9616	28.2626	27.3917	28.199	+	14	40.6	42.919	0	134.21	119	1	2.12806	AFE_1810	WP_012607242.1	acetate kinase	-0.491488	0.581543
28.3871	29.013	29.162	28.2777	28.8723	29.1121	28.8541	28.754		15	57.2	32.159	0	195.22	171	1	0.105001	AFE_1811	WP_012536774.1	2-oxo acid dehydrogenase acyltransferase	1.25867	0.00610117
26.9074	26.6221	26.1144	26.3327	25.1689	25.5092	26.548	25.6703		11	32	44.319	0	30.191	40	1	0.988997	AFE_1812	WP_012536775.1	pyruvate dehydrogenase subunit beta	0.96508	0.00262687
27.3215	27.5683	27.2348	27.9178	28.0847	27.3576	27.3748	27.7867		15	36.7	46.456	0	131.37	120	1	0.786838	AFE_1813	WP_009563431.1	dehydrogenase	0.783904	0.0733268
28.9926	29.2614	29.3569	28.7976	28.6551	28.7538	29.2036	28.7355	+	11	48.5	28.707	0	299.1	164	1	1.79376	AFE_1814	WP_009563432.1	alkylhydroperoxidase	0.776115	0.0598544
28.9	28.8733	28.6625	27.9987	28.2079	27.9517	28.8119	28.0528	+	31	41.6	84.743	0	132.83	253	1	2.6536	AFE_1815	WP_012536777.1	2,3-bisphosphoglycerate-independent phosphoglycerate mutase	2.73691	0.00288889
24.664	23.225	23.5178	21.421	21.4776	23.194	23.8023	22.0309	+	5	21.1	30.684	0	4.1911	11	1	1.14294	AFE_1816	WP_012536778.1	phosphoenolpyruvate synthase	1.68754	0.00297143
25.7925	25.5327	25.5738	23.6271	22.9993	21.8329	25.633	22.8198	+	6	16.2	49.275	0	90.934	50	1	2.21258	AFE_1819	WP_012536780.1	succinyl-diaminopimelate desuccinylase	0.297237	0.220546
26.3069	25.6254	25.5554	25.4418	25.5657	26.0054	25.8293	25.671		5	24.2	23.531	0	16.216	33	1	0.208038	AFE_1820	WP_012536781.1	2,3,4,5-tetrahydropyridine-2,6-dicarboxylate N-succinyltransferase	0.16573	0.548492
29.6882	30.0388	29.9935	29.1426	29.4155	29.2812	29.9068	29.2798	+	10	41.7	36.5	0	186.38	356	1	2.00895	AFE_1821	WP_012536782.1	succinyldiaminopimelate transaminase	0.890107	0.0616231
33.2252	33.6674	33.5076	33.301	33.4881	33.0892	33.4667	33.2928		15	68.8	22.948	0	251.94	1041	1	0.42952	AFE_1825	WP_009564443.1	bifunctional 3-demethylubiquinone 3-O-methyltransferase/2-octaprenyl-6-hydroxy phenol methylase	-0.930306	0.0144831
24.9309	23.9269	23.3955	22.3941	28.0408	25.9526	24.0844	25.4625		2	18	6.8139	0	18.351	6	1	0.332365	AFE_1827	WP_041646068.1	murein transglycosylase	-5.74157	0.00236364
23.8653	23.9534	24.0393	24.871	26.1962	26.2962	23.9527	25.7878	+	7	22.9	36.715	0	44.433	11	1	1.78213	AFE_1830	WP_012536787.1	toluene tolerance protein	2.30018	0.00139241
23.4266	24.5765	23.768	24.4741	23.9139	24.5036	23.9237	24.2972		6	26.1	33.4	0	42.116	16	1	0.404698	AFE_1832	WP_012536789.1	2OG-FeII oxygenase superfamily protein	0.92824	0.259608
27.7216	28.414	28.6699	28.6947	28.9227	28.7822	28.2685	28.7999		12	57.2	33.48	0	172.46	169	1	0.848292	AFE_1839	WP_012536795.1	glyoxalase	0.534756	0.155246
27.882	27.3829	27.457	28.2245	28.171	28.1605	27.574	28.1853	+	8	40.2	25.7	0	272.05	172	1	1.75614	AFE_1841	WP_012536796.1	hypothetical protein	-1.52134	0.153551
31.6244	31.332	31.5128	31.0798	30.9352	31.9727	31.4897	31.3292		4	35.4	8.9808	0	59.777	112	1	0.182258	AFE_1843	WP_012536797.1	transketolase	3.4122	0
28.1804	27.8569	27.4866	28.6317	28.0418	27.7147	27.8413	28.1294		8	28.6	43.24	0	139.32	170	1	0.358349	AFE_1844	WP_009561766.1	ferredoxin	1.82565	0.0131771
21.9046	23.0495	20.6242	23.1014	22.6852	22.7575	21.8594	22.848		3	15.2	30.283	0	9.2736	12	1	0.624517	AFE_1852	WP_009565880.1	hypothetical protein	3.81152	0.0221986
23.5166	23.8367	21.9853	20.7181	25.4509	23.8749	23.1129	23.3479		3	17.8	23.673	0	14.78	7	1	0.0538553	AFE_1853	WP_009565879.1	hypothetical protein	5.58233	0.0152882
25.1197	25.736	25.2513	20.9768	24.7844	23.665	25.369	23.1421		6	50	12.545	0	9.8546	12	1	0.907494	AFE_1856	WP_012536804.1	dehydrogenase	2.33336	0.00577419
25.069	25.0735	25.2283	24.4263	24.7167	24.2338	25.1236	24.4589	+	10	22.7	61.975	0	16.758	65	1	1.94483	AFE_1857	WP_012536805.1	glucose dehydrogenase	4.75088	0.00136842
28.0637	28.1457	28.2096	27.8631	28.7545	27.3519	28.1397	27.9898		5	57.9	11.717	0	65.515	53	1	0.134046	AFE_1861	WP_012536807.1	4a-hydroxytetrahydrobiopterin dehydratase	2.76554	0.00499578
30.7007	29.9396	30.3931	30.9285	30.6798	30.6151	30.3445	30.7411		7	45.3	19.601	0	134.68	200	1	0.757143	AFE_1862	WP_009568883.1	heavy metal-binding protein	3.52505	0.0319185
22.801	23.0477	21.0871	23.1043	19.763	23.3692	22.3119	22.0788		3	9.4	55.071	0	4.0813	5	1	0.0615725	AFE_1872	WP_012536812.1	thiol:disulfide interchange protein	-0.231897	0.507215
25.1241	24.9597	25.3111	24.9184	22.9126	25.0365	25.1316	24.2892		3	17.6	21.68	0	6.1255	16	1	0.533	AFE_1873	WP_012536813.1	aminopeptidase N	0.627258	0.0168558
24.6074	24.2192	24.146	24.2828	22.9406	22.3416	24.3242	23.1883		5	24	28.941	0	7.7115	10	1	0.89547	AFE_1874	WP_012536814.1	inorganic triphosphatase	-1.01431	0.296212
28.3466	29.3726	29.7022	29.2667	29.0057	30.0221	29.1405	29.4315		9	78.1	16.325	0	85.457	161	1	0.223024	AFE_1875	WP_009564036.1	chromosome partitioning protein ParA	-0.528138	0.166708
23.2289	23.1556	24.3279	23.8327	25.4464	24.0422	23.5708	24.4404		3	20.5	18.406	0	8.8177	13	1	0.617421	AFE_1876	WP_012536815.1	RNA degradosome polyphosphate kinase	1.90474	0.20979
29.6309	29.3496	29.5779	30.5215	30.1307	30.3562	29.5195	30.3361	+	6	40.4	15.044	0	76.223	175	1	2.33944	AFE_1877	WP_012536816.1	bifunctional methylenetetrahydrofolate dehydrogenase/methenyltetrahydrofolate cyclohydrolase	1.50405	0.0102328
25.4632	25.7793	25.1911	25.185	25.2096	25.0981	25.4779	25.1642		7	45.4	27.151	0	69.193	37	1	0.840061	AFE_1878	WP_012536817.1	acriflavine resistance protein B	1.39489	0.00110638
28.4501	28.4993	28.5545	27.9403	27.4451	27.8137	28.5013	27.733	+	10	40.7	33.414	0	87.589	196	1	2.14671	AFE_1879	WP_012536818.1	MexH family multidrug efflux RND transporter periplasmic adaptor subunit	0.966255	0.0103557
27.8165	27.2624	27.2743	29.9068	29.5921	29.7754	27.4511	29.7581	+	20	62.8	39.926	0	323.31	286	1	3.45547	AFE_1880	WP_009564623.1	RND transporter	1.43949	0.00134969
26.1433	26.2464	25.8558	26.7656	27.2798	26.9784	26.0818	27.0079	+	8	24.8	48.159	0	108.73	71	1	2.09042	AFE_1881	WP_009564622.1	Tetratricopeptide repeat-containing protein	-3.95157	0.00133333
27.4703	27.6272	26.8443	28.8144	28.2592	28.5286	27.314	28.5341	+	6	52.2	22.235	0	212.44	61	1	1.87668	AFE_1882	WP_009564621.1	septum formation protein Maf	-0.405236	0.102686
26.2217	26.9977	26.6862	25.8718	26.17	26.4371	26.6352	26.1596		5	18.5	41.68	0	24.255	70	1	0.788559	AFE_1883	WP_012536819.1	phosphoenolpyruvate carboxylase	-2.14198	0.00273684
24.4096	24.7668	24.9134	24.8256	25.2602	25.608	24.6966	25.2313		6	13.1	49.847	0	7.5026	19	1	0.920502	AFE_1884	WP_009561005.1	RNA-binding protein Hfq	0.560733	0.0288739
28.8514	28.845	28.6739	33.1437	32.7306	32.942	28.7901	32.9388	+	19	59.8	37.883	0	179.08	479	1	5.20523	AFE_1886	WP_012536821.1	HflK protein	-0.807276	0.0105401
26.6575	26.669	26.7789	25.9869	27.0607	26.4932	26.7018	26.5136		10	37	28.175	0	84.11	75	1	0.236847	AFE_1887	WP_009562383.1	protease modulator HflC	0.100046	0.870494
23.8846	25.601	25.7073	26.8353	26.9344	26.7438	25.0643	26.8378	+	5	25.8	24.22	0	20.708	19	1	1.39421	AFE_1888	WP_012536822.1	ATP phosphoribosyltransferase regulatory subunit	0.87766	0.0790332
25.0042	24.4345	24.6481	23.1064	22.3532	23.1545	24.6956	22.8714	+	4	26.2	21.028	0	65.695	21	1	2.38981	AFE_1889	WP_009562382.1	adenylosuccinate synthase	-0.411833	0.196052
24.0127	24.8785	25.173	24.9005	22.7588	23.3422	24.688	23.6672		3	21.4	14.513	0	4.9355	9	1	0.63181	AFE_1891	WP_012536823.1	ribonuclease R	0.759144	0.00672659
24.3261	24.4592	24.3715	21.1397	22.3022	23.3511	24.3856	22.2643	+	4	15.7	39.617	0	14.666	14	1	1.53005	AFE_1892	WP_012536824.1	polyphosphate kinase 2	1.77142	0.039234
22.5225	24.1298	23.5289	21.6979	21.6936	24.0749	23.3937	22.4888		6	10.4	63.265	0	7.1622	12	1	0.418376	AFE_1893	WP_012536825.1	dihydrolipoyl dehydrogenase	2.81323	0.00158376
25.0976	25.3627	25.5064	21.3188	25.2179	24.8193	25.3222	23.7853		3	17.1	36.763	0	13.074	21	1	0.546059	AFE_1896	WP_012536827.1	phosphoribosylglycinamide formyltransferase	0.158276	0.743271
26.4119	27.0553	26.3367	26.8443	27.4308	27.4576	26.6013	27.2443		13	44.4	37.574	0	78.958	77	1	0.993877	AFE_1897	WP_012607261.1	phosphoribosylformylglycinamidine cyclo-ligase	0.627028	0.0154328
28.0593	27.9224	28.096	26.598	26.4166	27.3726	28.0259	26.7957	+	14	49.4	37.095	0	323.31	131	1	1.83875	AFE_1898	WP_009566995.1	superoxide dismutase	0.173978	0.544648
28.0612	27.8014	27.7035	26.8601	26.7928	27.3153	27.8554	26.9894	+	15	32.5	72.77	0	60.287	100	1	1.94022	AFE_1904	WP_012536832.1	50S ribosomal protein L32	-1.37803	0.446956
31.9249	32.1498	32.0812	29.8075	29.6826	30.0113	32.052	29.8338	+	60	75.2	97.056	0	323.31	1219	1	4.34648	AFE_1905	WP_009566798.1	phosphate acyltransferase	-1.83513	0.00942857
26.6664	26.1838	26.2905	25.8935	25.6708	26.0879	26.3802	25.8841		10	23.4	38.913	0	36.735	123	1	1.22934	AFE_1906	WP_009566797.1	ketoacyl-ACP synthase III	-0.373472	0.447827
27.2269	26.556	26.9172	27.9309	27.338	27.3865	26.9	27.5518		9	29.9	30.11	0	104.98	81	1	1.12894	AFE_1907	WP_012536833.1	malonyl CoA-acyl carrier protein transacylase	-0.531385	0.143556
28.4263	28.4132	28.3396	28.0253	28.1098	28.4343	28.393	28.1898		16	31.2	67.093	0	45.423	152	1	0.729742	AFE_1908	WP_009561353.1	beta-ketoacyl-ACP reductase	-0.611355	0.0269935
27.3634	27.6946	27.9195	21.7536	27.7509	27.2739	27.6592	25.5928		3	11.1	33.163	0	17.413	33	1	0.462288	AFE_1909	WP_009561355.1	acyl carrier protein	0.1605	0.76805
22.6997	22.9143	21.7289	23.5165	22.785	23.1095	22.4476	23.137		6	26.2	30.9	0	14.222	9	1	0.75111	AFE_1910	WP_012536834.1	beta-ketoacyl-[acyl-carrier-protein] synthase II	-0.288085	0.524391
31.0422	31.0603	31.339	28.7758	29.8914	28.6492	31.1471	29.1055	+	9	72.4	13.604	0	215.39	189	1	2.13357	AFE_1911	WP_012536835.1	aminodeoxychorismate lyase	-0.988621	0.191864
23.335	23.8316	21.0939	26.6715	26.4785	27.3198	22.7535	26.8233	+	6	42.6	16.07	0	39.64	29	1	2.00731	AFE_1913	WP_009561363.1	dTMP kinase	-0.235085	0.918486
29.262	29.6947	29.8368	31.601	31.1049	31.4865	29.5979	31.3974	+	12	79.4	18.368	0	191.17	380	1	2.84974	AFE_1915	WP_009561366.1	pilus assembly protein PilZ	2.2269	0.0701944
23.6634	23.7633	22.9707	24.4125	23.3659	24.3274	23.4658	24.0353		5	12.9	63.046	0	23.701	8	1	0.611229	AFE_1919	WP_009561368.1	DNA polymerase III, subunit gamma and tau	0.66468	0.0155743
22.1491	22.9163	22.4193	23.2194	22.3375	22.958	22.4949	22.8383		3	19.3	18.518	0	8.3666	13	1	0.425251	AFE_1920	WP_012536837.1	YbaB/EbfC family nucleoid-associated protein	0.149865	0.821053
26.4551	26.6469	26.8854	20.9612	23.6528	23.2455	26.6625	22.6198	+	7	19.2	47.669	0	65.227	40	2	2.0548	AFE_1921	WP_012536838.1	recombination protein RecR	0.842456	0.256263
24.6685	25.6059	25.5515	24.6323	24.1466	23.6746	25.2753	24.1512	+	3	15.3	19.37	0	10.873	23	1	1.2833	AFE_1923	WP_012536840.1	NAD(P)H-hydrate dehydratase	1.13588	0.0878654
26.1193	26.1298	26.1863	23.2357	21.7057	21.9337	26.1451	22.2917	+	3	32.2	13.697	0	27.155	10	1	2.89426	AFE_1925	WP_009562409.1	membrane protein	-0.291003	0.680599
24.9412	24.3757	24.4939	24.6176	24.4336	25.4644	24.6036	24.8385		3	23.9	17.244	0	10.52	10	1	0.25899	AFE_1926	WP_009562410.1	tRNA (adenosine(37)-N6)-threonylcarbamoyltransferase complex ATPase subunit type 1 TsaE	-0.869654	0.202454
29.9034	30.0026	30.1017	27.6807	27.7886	28.4117	30.0026	27.9603	+	21	80.3	26.47	0	323.31	556	1	3.01605	AFE_1929	WP_009562412.1	nucleoside-diphosphate kinase	-0.81665	0.00829932
29.4232	29.7016	28.9574	27.2163	27.3479	27.1364	29.3607	27.2335	+	8	39.4	30.411	0	295.72	200	1	3.151	AFE_1931	WP_041646078.1	type IV pilus biogenesis/stability protein PilW	0.313645	0.216015
26.6199	26.648	26.3456	25.2488	26.4275	25.6341	26.5378	25.7702		10	33.2	36.526	0	26.835	72	1	0.999922	AFE_1932	WP_012536845.1	XRE family transcriptional regulator	0.768269	0.0101777
26.1188	26.2303	26.2565	23.4949	23.8239	21.8319	26.2019	23.0502	+	8	12.7	85.028	0	22.478	38	1	2.15601	AFE_1933	WP_009564018.1	4-hydroxy-3-methylbut-2-en-1-yl diphosphate synthase (flavodoxin)	-2.30704	0.00148571
26.5363	26.1087	26.026	27.0193	26.9079	26.4633	26.2236	26.7969		11	39.9	42.61	0	164.92	79	1	1.16159	AFE_1934	WP_012536846.1	histidine--tRNA ligase	-0.92609	0.0100125
25.9166	25.8415	26.0875	24.7666	24.8244	25.2236	25.9486	24.9382	+	11	34.5	42.097	0	33.357	56	1	2.48191	AFE_1935	WP_012536847.1	membrane protein	-1.22013	0.0100673
26.1273	24.8341	25.5238	23.8786	26.2542	27.6089	25.4951	25.9139		5	14.4	32.8	0	9.6657	59	1	0.133906	AFE_1936	WP_012536848.1	outer membrane protein assembly factor BamB	0.475584	0.17637
27.3403	27.6812	27.7318	26.3879	26.6079	25.7299	27.5844	26.2419	+	18	38	56.471	0	59.883	114	1	2.00295	AFE_1937	WP_012536849.1	ribosome biogenesis GTPase Der	-0.534646	0.125595
24.3044	24.1824	24.3893	24.4297	26.2261	26.6065	24.292	25.7541		8	60.2	10.778	0	135.27	56	1	1.01832	AFE_1939	WP_012536850.1	phosphate ABC transporter substrate-binding protein PstS	-4.14868	0
23.2455	23.9339	24.3967	25.5565	24.248	25.4341	23.8587	25.0795		8	23.2	39.281	0	6.4374	12	1	1.07309	AFE_1942	WP_012536853.1	cation-binding protein	0.188175	0.698977
22.933	22.8375	25.3701	25.8549	26.9015	27.6461	23.7135	26.8008	+	11	36.4	38.218	0	82.26	34	1	1.46466	AFE_1943	WP_012607270.1	disulfide isomerase	-1.77354	0.0194717
21.3817	22.2064	24.343	29.2843	27.2012	28.2826	22.6437	28.256	+	21	42.4	85.285	0	323.31	71	1	2.20251	AFE_1951	WP_012536859.1	phosphatidylethanolamine-binding protein	1.82421	0.0016
24.5543	25.0438	24.7038	25.1431	24.2329	25.0292	24.7673	24.8017		6	20.2	36.803	0	16.699	35	1	0.0363818	AFE_1955	WP_009567370.1	transcriptional repressor	1.02087	0.185566
26.8529	27.0915	27.2119	26.4399	25.8707	26.0216	27.0521	26.1107	+	15	33	63.8	0	177.27	63	1	2.03122	AFE_1956	WP_012536862.1	oxidoreductase	2.12126	0.0131057
29.3196	29.0104	28.927	27.8064	28.7882	29.5283	29.0857	28.7076		3	37.8	11.949	0	96.313	53	1	0.299348	AFE_1958	WP_012536864.1	outer membrane protein assembly factor	0.90491	0.354435
30.7449	30.5635	29.9912	30.1742	30.3952	30.0558	30.4332	30.2084		11	69	21.854	0	200.95	415	1	0.38106	AFE_1966	WP_012607279.1	NAD-dependent epimerase	1.53686	0.21823
27.7994	28.4314	27.8681	27.4112	27.4002	27.2015	28.033	27.3377	+	19	52.7	43.613	0	141.62	167	1	1.51897	AFE_1967	WP_009566687.1	ADP-L-glycero-D-mannoheptose-6-epimerase	-0.642949	0.096782
25.9186	25.3073	25.3136	25.8149	25.83	25.6641	25.5132	25.7697		8	18.3	51.354	0	25.898	63	1	0.540481	AFE_1969	WP_012536874.1	acetyl-coenzyme A synthetase	0.865983	0.0131111
20.6089	20.9872	21.6334	23.2978	22.2131	22.5755	21.0765	22.6955	+	2	8.8	33.783	0	3.5734	7	1	1.68244	AFE_1970	WP_012536875.1	ATP-dependent chaperone ClpB	2.21813	0.00281081
25.9969	25.6053	25.9358	25.8615	26.5578	26.9888	25.846	26.4693		13	35.4	32.426	0	31.991	104	1	0.824717	AFE_1972	WP_009562239.1	chorismate synthase	0.496176	0.0776471
27.1541	27.0745	27.7858	27.2525	27.2848	27.4651	27.3381	27.3341		9	36	28.566	0	22.533	58	1	0.00555674	AFE_1973	WP_012536877.1	GTP cyclohydrolase I FolE	-0.651763	0.0737792
24.0057	24.0127	23.9571	26.2815	26.0848	26.1743	23.9919	26.1802	+	14	43.9	43.287	0	54.576	39	1	5.48617	AFE_1974	WP_012536878.1	1-deoxy-D-xylulose-5-phosphate synthase	0.203213	0.350134
29.2914	29.6594	29.7367	29.2812	29.0869	29.3326	29.5625	29.2336		21	45.2	74.491	0	323.31	337	1	0.985702	AFE_1975	WP_012536879.1	farnesyl-diphosphate synthase	2.06637	0.276235
27.6446	27.3739	27.6376	27.303	28.1471	27.8861	27.552	27.7787		8	30.3	37.13	0	182.7	122	1	0.356187	AFE_1978	WP_012536881.1	cell envelope biogenesis protein TonB	-0.689392	0.156568
25.7674	25.1848	25.1598	25.4046	26.275	26.6596	25.3706	26.1131		4	50.5	10.434	0	9.3538	18	1	0.81652	AFE_1979	WP_012536882.1	thiol reductase thioredoxin	2.04165	0.00466667
29.171	28.8913	29.1152	28.0798	28.2867	28.3118	29.0592	28.2261	+	18	64.2	38.408	0	141.35	320	1	2.74781	AFE_1982	WP_012536885.1	hypothetical protein	-4.06976	0.00326316
25.4483	26.0379	26.3891	25.3176	24.8193	22.9611	25.9584	24.366		4	32.9	17.887	0	12.006	27	1	0.971664	AFE_1986	WP_012536888.1	peptidyl-prolyl cis-trans isomerase	-1.79957	0.000742857
24.6769	24.4301	24.2464	24.9804	24.2767	24.8353	24.4511	24.6975		5	18.9	43.535	0	14.148	15	1	0.423635	AFE_1989	WP_012536890.1	2-isopropylmalate synthase	-0.56946	0.232952
23.5128	22.3516	25.4286	22.7872	22.9273	21.6919	23.7643	22.4688		3	13	26.052	0	5.5429	6	1	0.591627	AFE_1990	WP_012536891.1	AsnC family transcriptional regulator	-0.343409	0.43843
28.7656	28.6759	28.5045	25.4907	25.4018	25.0811	28.6487	25.3245	+	6	34.7	22.71	0	96.87	64	1	4.65594	AFE_1991	WP_012536892.1	membrane protein	4.04264	0.00341284
33.3404	33.2022	33.1207	31.1331	30.5756	31.0996	33.2211	30.9361	+	14	76.6	16.934	0	245.02	534	1	3.54835	AFE_2009	#N/A	sugar ABC transporter [WP_072452544.1, E-value: 2 ∙ 10-50]	1.12413	0.0351905
23.8731	23.8201	22.1318	22.3157	23.3148	21.2619	23.275	22.2974		4	13.4	36.079	0	4.0157	5	1	0.521568	AFE_2012	WP_009567651.1	darcynin	3.85341	0.00113043
27.4364	26.9612	27.6332	27.4824	27.1845	27.2053	27.3436	27.2907		15	36.2	52.701	0	92.598	142	1	0.0846147	AFE_2014	WP_012536909.1	carboxymuconolactone decarboxylase family protein	-0.234922	0.651471
27.5445	27.2549	27.6094	27.2897	27.4115	27.4637	27.4696	27.3883		13	35.5	52.291	0	249.27	160	1	0.27017	AFE_2017	WP_012536910.1	phage shock protein A	2.04225	0.001
27.4617	27.668	27.1153	27.0428	27.7553	28.3188	27.415	27.7056		4	55.8	10.583	0	24.875	42	1	0.291935	AFE_2018	WP_009565650.1	hypothetical protein	2.12718	0.00109474
24.209	24.5102	24.7664	25.0979	25.6757	25.4658	24.4952	25.4131	+	5	20.1	30.044	0	21.146	32	1	1.76819	AFE_2019	WP_009565651.1	hypothetical protein	0.767689	0.0840622
27.5893	27.2284	26.9859	26.362	26.8533	25.9289	27.2679	26.3814	+	8	81.9	11.756	0	136.86	57	1	1.30042	AFE_2021	WP_012536912.1	copper-translocating P-type ATPase	3.15168	0.00260099
26.3408	28.3528	27.5013	26.7701	26.9785	27.8966	27.3983	27.2151		8	31.1	23.472	0	139.73	89	1	0.0967289	AFE_2022	WP_012536913.1	aspartate aminotransferase	-0.573247	0.0760703
23.0008	21.6557	22.8138	24.5133	24.7051	23.3019	22.4901	24.1734	+	4	12.5	41.136	0	19.486	8	1	1.29715	AFE_2023	WP_012536914.1	phosphoribosylglycinamide formyltransferase 2	1.01035	0.00483265
22.4964	22.4554	22.2152	21.6121	23.472	23.561	22.389	22.8817		3	15.4	32.464	0	12.783	4	1	0.314062	AFE_2024	WP_012536915.1	6-phosphogluconate dehydrogenase	-0.418832	0.794717
26.9938	26.5281	27.3834	26.3391	25.5991	26.0483	26.9684	25.9955	+	15	21.4	93.999	0	93.463	58	1	1.3849	AFE_2025	WP_012536916.1	glucose-6-phosphate dehydrogenase	1.34252	0.00783039
22.8658	22.7046	22.0256	22.409	23.5785	23.7002	22.532	23.2292		2	10.7	32.275	0.006555	2.0757	2	1	0.649144	AFE_2033	WP_009561000.1	peptidase M4	-1.46208	0.0599583
26.0435	25.2937	25.6928	27.4003	27.098	27.0524	25.6767	27.1836	+	14	42.2	53.95	0	323.31	64	1	2.46636	AFE_2034	WP_012536923.1	DNA-binding beta-propeller fold protein YncE	-1.22084	0.0537504
22.0891	23.0582	22.6629	23.0409	23.1814	24.4023	22.6034	23.5415		5	18.2	35.924	0	32.228	21	1	0.844486	AFE_2040	WP_009566496.1	TonB-dependent receptor	-5.61228	0.00128655
24.4536	24.2093	24.0267	24.6511	25.0441	23.7328	24.2298	24.476		4	15.3	38.209	0	26.347	26	1	0.237657	AFE_2056	WP_012536936.1	preprotein translocase subunit SecF	-0.0344594	0.950598
23.1434	21.8619	22.5371	22.6856	23.2326	23.432	22.5141	23.1167		6	20.1	36.081	0	19.892	8	1	0.627708	AFE_2057	WP_012536937.1	protein-export membrane protein SecD	0.941385	0.0100061
30.1432	29.7711	30.3679	29.7403	29.7983	29.7584	30.0941	29.7657		4	46.3	16.5	0	138.44	154	1	0.874296	AFE_2058	WP_009561802.1	preprotein translocase subunit YajC	0.37802	0.561246
23.8855	24.3577	23.6481	24.2071	23.9003	25.1086	23.9638	24.4053		3	25.7	15.408	0	9.2428	9	1	0.455082	AFE_2062	WP_012536941.1	CBS domain-containing protein	0.224815	0.536253
27.6078	21.6819	28.665	22.7595	29.3013	29.673	25.9849	27.2446		3	23.7	8.5737	0	12.957	11	1	0.150306	AFE_2063	WP_012536942.1	O-succinylhomoserine sulfhydrylase	0.695335	0.0336386
31.9242	32.2168	32.0768	31.8478	31.3193	31.1812	32.0726	31.4494		19	47.4	55.36	0	323.31	738	1	1.32586	AFE_2064	WP_012536943.1	amidophosphoribosyltransferase	-0.256473	0.397798
28.5647	28.39	28.2048	28.8447	28.6621	28.8284	28.3865	28.7784		19	46	63.598	0	275.92	160	1	1.51887	AFE_2067	WP_012536946.1	acetyl-CoA carboxylase subunit beta	-0.623332	0.135694
24.7155	26.7294	27.2774	26.2911	26.5878	26.652	26.2407	26.5103		5	58.8	17.489	0	85.849	75	1	0.125443	AFE_2068	WP_009567136.1	tryptophan synthase subunit alpha	0.00397555	0.990388
28.6969	28.7629	28.445	27.0242	27.7002	27.4852	28.6349	27.4032	+	10	64.3	24.098	0	117.25	66	1	2.28959	AFE_2069	WP_012536947.1	tryptophan synthase subunit beta	-2.18833	0
27.1034	27.896	27.6695	26.4047	26.3116	26.334	27.5563	26.3501	+	13	57.1	33.518	0	281.69	107	1	2.15038	AFE_2072	WP_009564641.1	Tfp pilus assembly protein FimV-like protein	0.328907	0.169556
27.027	27.2613	27.1215	26.5898	27.6771	26.9266	27.1366	27.0645		11	52.1	24.078	0	90.743	85	1	0.0772759	AFE_2074	WP_012536950.1	aspartate-semialdehyde dehydrogenase	-0.226719	0.557971
27.3182	27.1657	27.1359	26.2528	27.519	26.6127	27.2066	26.7948		6	33.1	19.737	0	73.511	50	1	0.467868	AFE_2075	WP_012536951.1	3-isopropylmalate dehydrogenase	0.83308	0.00489256
25.5452	25.6052	25.5209	24.9631	24.0033	25.0077	25.5571	24.658	+	9	25.4	67.994	0	123.77	45	1	1.28315	AFE_2077	WP_012536952.1	molybdopterin-guanine dinucleotide biosynthesis protein B	1.59242	0.0642013
20.7845	21.6944	24.1682	21.0557	22.6724	22.1571	22.2157	21.9617		3	12.4	28.391	0	3.5819	5	1	0.0802013	AFE_2078	WP_012536953.1	molybdopterin molybdenumtransferase MoeA	-0.24634	0.487635
21.6236	23.0821	22.2435	23.4413	24.0329	23.1217	22.3164	23.5319	+	2	14.7	22.071	0.002994	2.4948	5	1	1.14358	AFE_2084	WP_012536959.1	hypothetical protein	1.29552	0.198099
25.107	22.916	25.7125	26.4225	25.5325	22.7365	24.5785	24.8972		3	45.9	10.077	0	57.321	12	1	0.0804648	AFE_2085	WP_012536960.1	alpha/beta hydrolase	3.32411	0
23.2105	22.9938	21.3905	24.3377	23.0786	23.6746	22.5316	23.697		2	5.3	40.184	0	7.9486	7	1	0.791888	AFE_2086	WP_009567699.1	heat-shock protein Hsp20	2.28503	0.0016
29.3638	29.7377	29.7305	29.6744	30.4575	29.7755	29.6106	29.9691		13	55.9	22.137	0	110.09	268	1	0.58065	AFE_2088	WP_009567700.1	alcohol dehydrogenase	0.977554	0.256156
21.8078	24.6302	25.8308	25.6866	25.0568	24.5006	24.0896	25.0813		5	18.2	38.999	0	13.255	20	1	0.32897	AFE_2110	WP_041646221.1	aspartyl/glutamyl-tRNA amidotransferase subunit B	0.052866	0.90731
31.5714	30.9231	31.255	31.0237	31.4069	31.4257	31.2498	31.2854		29	73	50.383	0	323.31	949	1	0.053689	AFE_2111	WP_012536979.1	aspartyl/glutamyl-tRNA amidotransferase subunit A	0.0813319	0.768695
22.1964	22.6756	22.2919	22.9155	24.0759	22.8273	22.3879	23.2729		3	19.1	30.171	0	5.6981	4	1	0.968286	AFE_2112	WP_012536980.1	aspartyl/glutamyl-tRNA(Asn/Gln) amidotransferase subunit C	-0.290616	0.594553
23.2367	21.4203	21.0665	24.0827	23.8908	24.649	21.9079	24.2075	+	6	25.9	32.998	0	18.311	8	1	1.49941	AFE_2113	WP_012536981.1	VacJ family lipoprotein	-0.917939	0.0147107
25.2027	25.953	25.4014	20.6939	25.638	24.7221	25.519	23.6846		4	34	16.824	0	17.531	18	1	0.525637	AFE_2114	WP_012536982.1	membrane protein	0.183243	0.863862
27.7653	26.7461	26.5463	23.6707	23.5053	23.7933	27.0192	23.6564	+	3	38.5	14.867	0	270.64	30	1	3.01707	AFE_2115	WP_012536983.1	hopanoid biosynthesis associated radical SAM protein HpnH	-1.68336	0.0271588
24.4379	23.8772	24.0696	24.9317	25.6262	24.9554	24.1282	25.1711	+	2	9.9	30.389	0	43.246	18	1	1.68614	AFE_2116	WP_012536984.1	hypothetical protein	-0.492673	0.5223
22.0289	20.217	22.0509	21.4294	21.3472	20.8028	21.4322	21.1931		4	34.1	10.017	0	7.1169	13	1	0.138378	AFE_2118	WP_012536985.1	membrane protein	0.972911	0.0313033
26.0894	25.3652	25.7358	21.5273	21.5359	24.262	25.7301	22.4417	+	1	12.5	11.37	0.0007764	3.1852	24	1	1.61225	AFE_2119	WP_012536986.1	hopanoid biosynthesis associated protein HpnK	-0.697228	0.201001
26.3213	25.9098	26.0435	25.5551	26.1197	26.2475	26.0915	25.9741		6	48	17.301	0	33.506	27	1	0.182741	AFE_2120	WP_012536987.1	hopanoid biosynthesis associated radical SAM protein HpnJ	-1.50689	0.00261386
30.5701	30.5996	30.6321	30.0804	30.4681	29.7963	30.6006	30.1149		16	42.2	52.844	0	211.19	463	1	1.16792	AFE_2122	WP_012536988.1	NAD-dependent dehydratase	-0.938154	0.109324
25.1335	25.506	24.5443	24.0335	24.202	24.5086	25.0613	24.248	+	3	31.2	15.656	0	10.067	18	1	1.22228	AFE_2125	WP_012607324.1	phytoene synthase	-0.246186	0.674677
27.169	27.0667	27.1496	26.7304	26.9464	26.8612	27.1284	26.846		17	24.6	106.42	0	146.78	111	1	1.8006	AFE_2126	WP_012536992.1	glycerol-3-phosphate dehydrogenase (NAD(P)(+))	-0.602605	0.22126
24.6965	24.0787	24.4563	22.8613	23.1744	25.3932	24.4105	23.8096		4	11.3	29.659	0	5.3659	12	1	0.298584	AFE_2127	WP_012536993.1	protein-export protein SecB	0.328393	0.200207
26.598	26.1778	25.7579	25.5914	25.3747	24.7504	26.1779	25.2388	+	11	25.8	46.982	0	23.652	61	1	1.25977	AFE_2129	WP_012536995.1	PIN domain-containing protein	-0.44157	0.378578
24.9086	24.5571	25.08	23.3037	25.2117	24.3232	24.8486	24.2795		6	29.9	22.622	0	34.978	33	1	0.424395	AFE_2130	WP_009567455.1	antitoxin	-1.25969	0.749471
27.7373	27.5428	27.5225	26.7069	26.9018	26.9	27.6009	26.8362	+	10	62	26.315	0	118.72	87	1	2.90217	AFE_2131	WP_012536996.1	aldehyde dehydrogenase	0.623196	0.0512682
24.7903	23.362	24.343	24.6861	24.873	23.9135	24.1651	24.4909		4	12	38.746	0	18.262	36	1	0.251342	AFE_2132	WP_009566247.1	proline--tRNA ligase	-0.391869	0.0700789
24.316	20.8689	23.1951	25.0287	24.513	25.1682	22.7933	24.9033		7	35.6	23.544	0	8.9332	16	1	0.95465	AFE_2133	WP_009566245.1	universal stress protein	-0.269558	0.815616
26.3437	26.0012	25.9823	24.6209	25.3727	25.2767	26.1091	25.0901	+	2	15.4	20.62	0	151.49	40	1	1.74217	AFE_2134	WP_012536998.1	lipoprotein	1.23176	0.005751
28.2405	27.8342	28.348	27.5217	27.8726	27.393	28.1409	27.5958		7	26.9	28.845	0	323.31	119	1	1.20748	AFE_2135	WP_009566240.1	MCE family protein	1.20622	0.00763504
25.0748	25.7052	24.975	21.8278	25.4068	25.0341	25.2517	24.0896		5	20.9	32.304	0	4.5151	12	1	0.428695	AFE_2136	WP_012536999.1	protein-L-isoaspartate O-methyltransferase	0.0721073	0.906142
26.9743	26.8446	26.6058	27.6094	27.6905	27.5357	26.8082	27.6119	+	23	39.1	86.135	0	267.53	137	1	2.63097	AFE_2137	WP_012537000.1	hydrolase	0.411766	0.374699
26.3874	26.4986	25.9865	25.8992	26.5387	23.4245	26.2908	25.2875		11	25.3	51.467	0	34.825	28	1	0.448614	AFE_2138	WP_012607325.1	signal protein PDZ	0.89907	0.0420076
20.9038	22.6193	22.7997	21.8946	23.518	21.8508	22.1076	22.4211		3	4.1	55.749	0.0051471	2.2563	3	1	0.142432	AFE_2139	WP_009564309.1	metallophosphoesterase	0.254004	0.877374
23.3596	23.1552	24.9705	26.3802	27.3352	25.994	23.8284	26.5698	+	12	20.3	90.091	0	125.43	48	1	1.76415	AFE_2140	WP_012537002.1	5-formyltetrahydrofolate cyclo-ligase	-1.21552	0.0463882
23.8636	23.6072	23.1977	22.8229	22.3505	22.4858	23.5562	22.5531	+	4	4.3	86.543	0	4.5069	9	1	1.85963	AFE_2143	WP_009567015.1	hypothetical protein	-0.318675	0.87357
27.466	27.8557	27.8885	25.8826	26.5511	26.7098	27.7367	26.3811	+	9	49	27.499	0	102.21	111	1	2.03598	AFE_2145	WP_009567014.1	50S ribosomal protein L25/general stress protein Ctc	-0.358458	0.306679
21.7128	21.9483	22.3562	22.629	21.5855	22.9232	22.0058	22.3792		4	20.7	24.031	0	7.9351	8	1	0.346114	AFE_2147	WP_009567059.1	GTP-binding protein YchF	-0.991729	0.460408
25.1289	25.2695	22.7998	23.3485	20.52	22.3524	24.3994	22.0736		3	4.9	101.44	0	14.021	3	1	0.944338	AFE_2155	WP_012537012.1	ribulose-bisphosphate carboxylase	-0.0356	0.93715
26.0434	26.305	26.1899	24.0352	23.725	24.2927	26.1794	24.0176	+	4	19.4	21.666	0	9.7606	23	1	3.55303	AFE_2156	WP_012537013.1	ATPase AAA	-0.884956	0.0825585
23.6968	21.6129	23.2199	25.324	24.1004	24.1854	22.8432	24.5366	+	3	18.9	22.18	0	16.463	7	1	1.07034	AFE_2158	WP_009561657.1	LysR family transcriptional regulator	-2.29965	0.0138298
28.667	29.3175	29.0861	30.3533	30.3479	30.2069	29.0235	30.3027	+	8	56.8	16.161	0	134.02	160	1	2.54315	AFE_2174	WP_012537029.1	NUDIX hydrolase	1.83439	0.224716
27.0712	27.5867	27.7688	25.2466	26.257	27.0942	27.4756	26.1993		2	18.2	14.788	0	46.541	67	2	1.04543	AFE_2183	WP_012537036.1	universal stress protein	3.36279	0.00122353
23.1106	23.4774	24.4606	27.2858	27.6764	27.6604	23.6829	27.5409	+	11	32.9	43.159	0	80.238	53	1	3.09692	AFE_2186	WP_009561052.1	prolipoprotein diacylglyceryl transferase	-1.04286	0.0150452
27.2232	27.6358	27.5664	27.3367	26.8334	27.0515	27.4751	27.0739		26	24.1	168.07	0	254.1	115	1	0.970534	AFE_2188	WP_009567470.1	30S ribosomal protein S20	0.239091	0.802739
22.7827	23.3601	23.9608	24.3163	23.9688	24.019	23.3679	24.1013		7	18.2	52.162	0	8.5852	35	1	0.962072	AFE_2195	WP_009567357.1	iron donor protein CyaY	3.28836	0.010192
25.5883	24.9775	25.2458	25.4165	26.6611	24.972	25.2706	25.6832		2	18.6	11.819	0	10.226	13	1	0.31517	AFE_2196	WP_012537044.1	EVE domain-containing protein	0.117434	0.789535
26.9865	27.0278	26.7538	26.7843	27.0294	27.3392	26.9227	27.051		9	48.3	28.978	0	45.708	85	1	0.284485	AFE_2201	WP_009567190.1	cytosol aminopeptidase	0.485642	0.0879939
22.8965	23.3299	22.6689	22.3373	22.5755	22.4731	22.9651	22.462		4	21.1	27.226	0.00077399	3.1282	6	1	1.14991	AFE_2203	WP_012537047.1	DNA polymerase III subunit chi	0.81327	0.0490144
25.1924	26.341	26.958	24.7701	22.9865	22.4427	26.1638	23.3998	+	5	25.4	18.652	0	11.05	29	1	1.46904	AFE_2204	WP_012537049.1	valine--tRNA ligase	0.282433	0.0853478
25.0562	24.6391	24.561	25.1326	25.2011	25.1694	24.7521	25.1677		14	27.9	56.28	0	44.701	56	1	1.2585	AFE_2206	WP_012537051.1	nicotinate-nucleotide diphosphorylase (carboxylating)	0.600886	0.528792
25.9286	24.5075	24.8199	25.0665	25.5818	25.1018	25.0853	25.25		10	30.2	44.343	0	123.87	33	1	0.131048	AFE_2207	WP_012537052.1	hypothetical protein	0.939069	0.0424091
22.5128	23.0375	22.4184	21.0589	24.4277	24.4043	22.6562	23.297		6	17.6	38.448	0	34.488	24	1	0.219898	AFE_2209	WP_012607349.1	TetR family transcriptional regulator	0.569036	0.38248
22.3833	23.3229	23.2434	23.1613	23.3974	23.2531	22.9832	23.2706		2	12.4	21.536	0.0051245	2.1883	3	1	0.393262	AFE_2210	WP_009560977.1	carboxymethylenebutenolidase	0.764615	0.00493333
22.4924	22.2439	23.3786	28.0223	26.5323	26.4895	22.705	27.0147	+	15	38.8	58.416	0	70.57	42	1	2.67322	AFE_2211	WP_012537054.1	oxidoreductase	-0.32579	0.635114
22.9477	20.675	22.0315	25.4028	24.7975	25.4234	21.8847	25.2079	+	4	17.7	25.163	0	8.4768	8	1	2.06519	AFE_2212	WP_012537055.1	nucleotidyltransferase	-2.10996	0.0620444
23.232	23.2953	21.671	22.2188	25.8692	24.6142	22.7328	24.2341		6	45.1	14.898	0	8.0737	9	1	0.556804	AFE_2214	WP_009565188.1	DUF805 domain-containing protein	1.01899	0.0138848
21.4184	23.2087	23.2601	28.801	28.4205	28.8024	22.6291	28.6746	+	8	40.5	24.742	0	177.16	45	2	3.21138	AFE_2215	WP_012537056.1	FkbM family methyltransferase	0.545135	0.0742452
28.7519	30.0303	30.6774	29.7736	30.0159	21.5012	29.8199	27.0969		6	55.9	17.824	0	271.74	93	1	0.404209	AFE_2217	WP_009565186.1	alpha/beta hydrolase	1.16211	0.327805
24.7979	24.8982	25.267	23.3025	23.924	22.4168	24.9877	23.2144	+	3	18.8	17.273	0	3.7953	14	1	1.73938	AFE_2220	WP_012537059.1	ribonuclease E/G	-0.803621	0.00655385
21.9749	27.6421	27.1781	23.2664	22.1486	22.3533	25.5983	22.5894		2	14	19.181	0	56.677	37	1	0.747196	AFE_2221	WP_012537060.1	cysteine--tRNA ligase	1.00336	0.313293
22.931	23.384	23.5298	24.4381	24.2309	23.9355	23.2816	24.2015	+	4	16	22.125	0	5.074	12	1	1.78042	AFE_2222	WP_012537061.1	glutamate--tRNA ligase	-0.313513	0.789114
25.143	24.1292	24.5742	24.8326	24.4552	23.8457	24.6155	24.3778		7	22.7	40.612	0	18.08	29	1	0.226275	AFE_2223	WP_012537062.1	penicillin-binding protein 1A	-2.74136	0.00780282
28.144	28.2601	28.4428	26.7432	27.0152	26.5015	28.2823	26.7533	+	18	36.3	59.052	0	80.244	212	1	3.05319	AFE_2224	WP_012537063.1	glycosyl hydrolase	1.00307	0.012631
30.9134	30.966	32.0804	29.4334	29.955	28.9666	31.3199	29.4517	+	6	35	13.485	0	164.27	132	1	1.76594	AFE_2225	WP_012537064.1	glucose dehydrogenase	1.3556	0.00794265
25.3097	24.3357	24.6021	26.3198	26.7205	26.7759	24.7492	26.6054	+	3	16.3	22.165	0	32.468	40	1	2.33654	AFE_2227	WP_009569096.1	haloacid dehalogenase	-0.373479	0.507293
23.4598	24.8892	24.1026	26.2511	25.8822	25.8825	24.1505	26.0053	+	13	24.2	70.891	0	55.276	39	1	1.89846	AFE_2229	WP_012537067.1	two-component sensor histidine kinase	2.32578	0.0617279
26.4645	27.2814	27.3924	26.8557	26.0556	27.087	27.0461	26.6661		8	41.2	16.4	0	68.992	60	1	0.371763	AFE_2234	WP_012537070.1	potassium-transporting ATPase subunit C	2.16178	0.00155224
26.4691	21.0576	25.9466	22.4843	26.2563	24.0098	24.4911	24.2501		3	27.7	13.241	0	5.5052	28	1	0.0401266	AFE_2246	WP_012537078.1	disulfide isomerase	-1.69336	0.0474412
22.9771	22.7258	22.0404	29.9034	29.5059	27.9274	22.5811	29.1122	+	5	43.7	8.6952	0	77.26	32	1	3.21946	AFE_2248	WP_012537079.1	lipoprotein	-1.27919	0.00299526
24.9856	24.9151	24.5858	22.4274	24.6942	24.6112	24.8288	23.9109		4	15.3	25.924	0	6.1928	16	1	0.538439	AFE_2251	WP_012537081.1	dehydrogenase	-3.85798	0.00138667
29.1613	29.6683	29.799	29.2402	28.2583	29.8626	29.5429	29.1204		5	45.1	18.715	0	261.86	187	1	0.346246	AFE_2253	NA	alpha-2-macroglobulin	0.401231	0.141805
26.1103	27.6527	26.3232	25.8628	25.7197	25.7045	26.6954	25.7623		5	62.1	12.007	0	57.299	109	1	0.896722	AFE_2255	WP_009568258.1	hypothetical protein	-0.412633	0.53369
25.9956	26.2034	26.2455	25.7141	25.9326	25.8285	26.1481	25.825		15	14.7	137.39	0	21.998	31	1	1.499	AFE_2256	WP_012537084.1	MBL fold metallo-hydrolase	-0.128253	0.699352
27.2107	27.147	26.7081	28.1499	28.1136	27.9746	27.0219	28.0794	+	10	42.5	27.236	0	81.839	57	1	2.49917	AFE_2257	WP_009562360.1	hypothetical protein	0.503164	0.0875015
26.9016	25.9992	25.1548	26.5058	26.1421	26.1774	26.0185	26.2751		5	25.2	25.909	0	24.831	45	1	0.189738	AFE_2259	WP_009562362.1	universal stress protein	2.76402	0.0138667
27.6034	27.387	27.0931	27.8881	28.2192	27.7175	27.3611	27.9416		16	41.1	47.985	0	220.07	162	1	1.30319	AFE_2260	WP_012537086.1	bifunctional phosphoribosylaminoimidazolecarboxamide formyltransferase/inosine monophosphate cyclohydrolase	-0.415612	0.0890561
28.7128	28.8306	28.816	29.6852	29.3158	29.309	28.7865	29.4367	+	21	59.2	40.718	0	323.31	265	1	2.12957	AFE_2261	WP_009561285.1	phosphoribosylamine--glycine ligase	-0.164706	0.822253
29.8366	29.7834	29.73	28.2334	28.9501	28.8553	29.7833	28.6796	+	13	50.9	31.199	0	305.93	271	1	2.0837	AFE_2264	WP_012537089.1	dihydroorotate dehydrogenase (quinone)	-0.640738	0.644896
26.6061	26.2218	26.3288	25.9539	27.0344	26.6315	26.3856	26.5399		4	30.6	15.949	0	75.64	74	1	0.174416	AFE_2266	WP_012607366.1	N-acetyltransferase	-0.287413	0.490714
22.3066	22.1999	21.986	25.42	21.784	26.2195	22.1641	24.4745		3	31.9	15.621	0	14.181	9	1	0.778439	AFE_2267	WP_012607367.1	phospholipase C	-4.3097	0.000981132
27.5973	27.6482	27.7448	26.4852	26.3414	26.6155	27.6634	26.4807	+	19	23.4	118.62	0	117.11	84	1	3.70884	AFE_2268	WP_012537091.1	cell envelope biogenesis protein TonB	-3.32317	0.00333632
26.8525	27.2445	27.5211	26.2234	26.5237	25.4022	27.206	26.0498	+	10	26.9	37.71	0	43.813	131	1	1.39242	AFE_2269	WP_012537092.1	biopolymer transporter ExbD	-1.50133	0.211147
26.281	26.4815	26.212	25.3747	25.2987	24.4964	26.3248	25.0566	+	11	22	50.759	0	40.082	77	1	1.91107	AFE_2270	WP_009564717.1	flagellar motor protein MotA	-6.04554	0.00196226
26.7054	26.2439	26.2879	26.0539	26.4193	25.5607	26.4124	26.0113		4	23	11.345	0	28.699	62	1	0.624504	AFE_2272	WP_012537094.1	hypothetical protein	2.72295	0.328901
24.4275	24.377	24.9874	23.7613	23.0008	23.3879	24.5973	23.3833	+	8	19.4	60.413	0	11.53	14	1	1.83826	AFE_2314	WP_009568083.1	phosphohistidine phosphatase SixA	1.77331	0.0101605
24.6821	25.3632	24.8962	23.9068	23.3228	22.4787	24.9805	23.2361	+	10	9.3	117.28	0	7.2881	20	1	1.71373	AFE_2316	WP_012537117.1	membrane protein	3.0089	0.103971
23.3335	23.3561	23.5005	23.689	23.3639	23.0367	23.3967	23.3632		6	6.2	117.4	0	4.9854	6	1	0.0593126	AFE_2320	WP_012537119.1	oligoribonuclease	-0.9199	0.0146701
20.7314	21.1086	24.0212	22.5027	24.5457	25.0041	21.9537	24.0175		3	7.3	54.886	0	9.5334	12	1	0.731235	AFE_2321	WP_012537120.1	monooxygenase	0.237661	0.690142
21.0146	23.7641	23.1582	24.0369	23.9668	20.4282	22.6456	22.8107		3	10	32.449	0	5.8133	8	1	0.0385299	AFE_2324	WP_012537123.1	alpha-D-glucose phosphate-specific phosphoglucomutase	1.52904	0.000806202
24.9078	20.6805	23.7747	23.2723	25.9465	25.5267	23.121	24.9152		4	29.3	17.01	0	6.9682	15	1	0.521477	AFE_2325	WP_009561011.1	hypothetical protein	1.86826	0.00986076
25.5401	24.7524	25.0987	25.5477	25.6088	25.5694	25.1304	25.5753		4	22.6	26.336	0	51.379	26	1	0.908113	AFE_2328	WP_012537125.1	cytochrome b561	-1.85625	0.00258824
27.4792	27.23	27.3802	26.7892	26.5798	27.4536	27.3632	26.9408		13	44.7	44.717	0	183.01	120	1	0.705538	AFE_2336	WP_012537129.1	RNA polymerase sigma factor RpoD	-1.85476	0.00788612
24.6104	23.5218	23.774	25.5489	25.1227	25.096	23.9687	25.2559	+	8	28.4	42.794	0	49.09	18	1	1.63252	AFE_2339	WP_012537132.1	aspartyl-tRNA amidotransferase subunit B	0.379972	0.477838
29.6301	30.5563	30.7582	28.96	30.0623	29.6826	30.3149	29.5683		10	85.1	9.4686	0	180.66	140	1	0.719603	AFE_2340	WP_009564692.1	30S ribosomal protein S21	-6.53116	0.00203922
24.3471	24.7545	24.4606	24.0904	24.0177	24.1868	24.5207	24.0983		4	60	9.2354	0	52.448	34	1	1.49379	AFE_2343	WP_012537135.1	ribonuclease PH	0.917894	0.245958
25.2701	24.9472	25.371	21.1306	21.5663	22.8007	25.1961	21.8325	+	3	25.2	13.763	0	24.433	18	1	2.54301	AFE_2344	WP_012537136.1	cyclic nucleotide-binding protein	0.422516	0.495532
25.2269	25.4782	25.259	25.0047	25.2799	25.277	25.3213	25.1872		6	16.4	52.275	0	34.73	38	1	0.483306	AFE_2347	WP_009563737.1	ferritin	0.933048	0.0969277
25.1717	25.3072	25.7143	25.3092	24.8044	24.7652	25.3978	24.9596		3	9.6	42.613	0	17.433	24	1	0.850491	AFE_2354	WP_012537145.1	phosphoribosylformylglycinamidine synthase	0.323097	0.090897
25.2014	25.3962	25.7053	23.4144	25.3866	25.7986	25.4343	24.8665		4	20.3	21.786	0	31.285	28	1	0.30865	AFE_2355	WP_012537146.1	phosphoribosylaminoimidazolesuccinocarboxamide synthase	-1.05748	0.00497479
24.5585	24.1568	24.0295	23.6595	23.225	23.0915	24.2483	23.3253	+	4	11.2	73.928	0	50.961	31	1	1.77136	AFE_2356	WP_012537147.1	adenylosuccinate lyase	-0.580467	0.0602487
24.1722	24.5366	24.2084	23.2678	23.2914	23.2764	24.3057	23.2785	+	9	16.5	57.451	0	9.5743	16	1	3.04502	AFE_2357	WP_012537148.1	lipoprotein	-0.650219	0.0137566
25.694	25.4648	25.6152	23.3426	23.1791	22.1932	25.5913	22.905	+	3	22.4	13.214	0	7.0065	9	1	2.7398	AFE_2358	WP_009561191.1	4-hydroxy-tetrahydrodipicolinate synthase	1.10375	0.00835616
25.8492	25.9688	26.2751	23.8127	25.1525	22.2923	26.0311	23.7525	+	5	18.1	34.496	0	12.762	18	1	1.27849	AFE_2362	WP_012537150.1	thiol reductase thioredoxin	-0.154371	0.779834
22.249	22.074	21.8492	22.8615	23.4325	23.6899	22.0574	23.328	+	5	13	60.474	0	15.46	42	1	2.02883	AFE_2364	WP_009562958.1	sulfurtransferase	-2.31033	0.100352
22.7684	21.5136	22.5322	23.5157	24.5059	22.1038	22.2714	23.3751		3	35.8	13.338	0	7.4745	7	1	0.623532	AFE_2366	WP_012537152.1	transporter	1.1827	0.00100971
26.658	26.6652	26.8937	25.5782	25.7676	26.2437	26.7389	25.8632	+	10	37.2	32.015	0	33.783	69	1	1.83545	AFE_2367	WP_012537153.1	RND transporter	1.15624	0.0273233
23.6411	22.9559	22.8718	26.9938	27.761	26.3489	23.1563	27.0346	+	4	44.1	13.389	0	20.629	15	1	2.91076	AFE_2368	WP_012537154.1	transporter	1.2682	0.00976803
26.0013	25.1998	25.3372	27.2824	27.3629	27.1851	25.5127	27.2768	+	8	37.6	27.907	0	27.932	51	1	2.65436	AFE_2369	WP_012537155.1	transcriptional regulator	0.40114	0.268616
22.0802	22.9031	23.1899	28.0202	27.8087	28.0966	22.7244	27.9752	+	7	19.9	48.424	0	32.309	46	1	3.97114	AFE_2372	WP_012537156.1	type I restriction-modification system subunit M	1.21394	0.0104779
22.8784	22.7987	23.3144	24.2982	23.8564	23.7203	22.9971	23.9583	+	3	11.7	40.712	0	6.1836	4	1	1.81293	AFE_2375	WP_012537158.1	ATP-dependent helicase	1.74438	0.0103253
29.8112	29.7799	29.8351	29.4664	28.9018	29.1105	29.8087	29.1596	+	20	71.1	34.528	0	297.35	330	1	1.76346	AFE_2381	WP_012537161.1	DEAD/DEAH box helicase	0.0334663	0.93535
25.0115	25.1371	25.3323	24.7259	24.9877	24.7408	25.1603	24.8181		8	26.5	40.941	0	109.08	29	1	1.27219	AFE_2383	WP_012537162.1	3-polyprenyl-4-hydroxybenzoate decarboxylase	-2.06375	0.117531
27.0347	27.0613	26.5806	25.2486	25.7094	26.062	26.8922	25.6733	+	7	31.2	30.741	0	40.2	52	1	1.90327	AFE_2384	WP_009562226.1	phosphate ABC transporter substrate-binding protein	-0.165064	0.937803
26.0691	22.2938	26.895	25.3332	25.9763	20.9989	25.086	24.1028		5	39.8	14.505	0	5.6358	14	1	0.176934	AFE_2385	WP_041647435.1	Sterol-binding domain protein	-1.79419	0.22795
23.2738	22.9315	23.8678	27.1349	26.2355	27.7702	23.3577	27.0469	+	7	39.4	15.648	0	19.564	37	1	2.67308	AFE_2386	WP_009562222.1	tRNA threonylcarbamoyladenosine dehydratase	-0.444892	0.14476
31.1875	32.0158	32.3443	28.9887	28.1576	29.0971	31.8492	28.7478	+	4	10.7	47.003	0	60.533	356	1	2.61799	AFE_2388	WP_012537164.1	2-octaprenyl-6-methoxyphenyl hydroxylase	0.422338	0.221563
23.9719	23.8493	25.053	25.8956	25.8197	25.1703	24.2914	25.6285	+	8	24.9	43.276	0	39.905	31	1	1.39673	AFE_2389	WP_012537165.1	2-octaprenyl-6-methoxyphenyl hydroxylase	-1.28714	0.0140888
25.6302	25.8613	25.2905	24.8527	26.2893	25.7057	25.594	25.6159		11	37.4	39.116	0	70.397	48	1	0.0162074	AFE_2390	WP_009565782.1	hypothetical protein	0.746571	0.163812
24.2926	24.0314	24.3126	24.8163	25.4778	25.3055	24.2122	25.1998	+	4	13.5	41.272	0	8.8995	22	1	1.97666	AFE_2415	WP_009567395.1	CopG family transcriptional regulator	0.422448	0.0645084
33.5326	32.9783	33.2454	33.4022	32.6425	33.7486	33.2521	33.2644		7	40.7	15.034	0	323.31	674	1	0.0111275	AFE_2447	WP_012537200.1	ABC transporter ATP-binding protein	3.36357	0.000737589
29.1667	29.565	28.1394	23.4085	26.5721	26.5541	28.957	25.5116	+	6	65.2	14.29	0	74.271	67	1	1.41485	AFE_2463	WP_012537208.1	hypothetical protein	0.438115	0.166485
25.7938	26.4709	26.3497	25.6513	25.1885	26.0239	26.2048	25.6212		5	35.1	16.749	0	33.032	43	1	0.84945	AFE_2473	WP_012537214.1	potassium-transporting ATPase subunit C	0.567767	0.519595
30.7584	30.5866	30.716	29.3256	29.3964	29.5307	30.687	29.4175	+	9	28.7	32.773	0	76.577	384	1	4.05077	AFE_2474	WP_012537215.1	potassium-transporting ATPase subunit B	0.922938	0.0147857
28.0118	27.0231	27.7667	26.7967	27.0787	26.8461	27.6005	26.9072		8	35.4	28.276	0	190.12	85	1	1.05177	AFE_2481	WP_012607441.1	mercury(II) reductase	1.02717	0.00125714
30.9943	30.465	30.5859	30.2069	30.4935	29.6312	30.6817	30.1105		11	49	27.467	0	215.76	447	1	0.887642	AFE_2508	WP_012537232.1	peroxiredoxin	2.68635	0.000859504
28.1151	27.6707	27.9447	27.2342	26.5626	27.6535	27.9101	27.1501		15	56.5	32.494	0	211.02	141	1	1.04058	AFE_2514	WP_012537233.1	peptide chain release factor 3	-1.27057	0.00777544
33.0346	32.9617	32.9811	31.2439	31.0569	31.2327	32.9925	31.1778	+	19	53	37.681	0	323.31	1096	1	5.02614	AFE_2519	WP_009569361.1	hypothetical protein	-1.10376	0.186068
26.9048	26.8579	26.4579	26.475	26.2758	25.9294	26.7402	26.2267		9	22.3	48.612	0	97.493	77	1	1.13173	AFE_2526	WP_012537242.1	N-carbamoylputrescine amidase	0.875786	0.0139213
27.7363	27.2575	27.3755	26.4158	26.3576	27.1151	27.4564	26.6295	+	8	40.7	50.64	0	323.31	128	1	1.36572	AFE_2529	WP_009562417.1	hypothetical protein	-3.87832	0.00118182
29.7909	30.6264	29.8314	27.7081	28.4727	27.2704	30.0829	27.8171	+	14	72.4	26.494	0	323.31	314	1	2.15592	AFE_2530	WP_012537243.1	GMP synthase	-1.76408	0.00140127
32.2182	31.6049	31.8646	29.9666	30.4379	30.441	31.8959	30.2818	+	5	15.4	17.064	0	47.991	127	1	2.61084	AFE_2531	WP_009564938.1	LysR family transcriptional regulator	0.649174	0.0246446
33.6701	33.8546	33.5957	30.5306	30.777	30.6202	33.7068	30.6426	+	9	80.3	8.2585	0	323.31	370	1	5.07911	AFE_2533	WP_012537244.1	oxidoreductase	0.342138	0.111078
27.7518	28.0397	27.8646	28.1351	28.4693	29.5612	27.8853	28.7219		6	70.6	11.674	0	321.65	77	1	0.888749	AFE_2536	WP_012607463.1	CbbQ/NirQ/NorQ/GpvN family protein	1.21888	0.0102236
31.1407	30.5528	30.2794	29.237	29.5414	28.2834	30.6576	29.0206	+	9	67.3	11.946	0	19.706	134	1	1.63824	AFE_2537	WP_012537246.1	CbbQ/NirQ/NorQ/GpvN family protein	0.98318	0.710107
25.627	24.3228	21.5044	24.9986	25.8252	25.4111	23.818	25.4116		4	34.9	18.026	0	35.392	34	1	0.571831	AFE_2541	WP_009567349.1	hypothetical protein	-3.68916	0.000936937
28.5614	27.6301	27.8183	28.371	30.009	29.4678	28.0033	29.2826		14	36.8	37.233	0	273.59	214	1	1.07485	AFE_2542	WP_012537248.1	membrane protein	3.10141	0.0008
24.9241	24.5952	24.9198	24.388	23.8472	24.3713	24.813	24.2022	+	5	19.4	29.622	0	27.07	24	1	1.36944	AFE_2543	WP_012537249.1	radical SAM protein	-1.33712	0.0242124
26.4886	27.2205	27.3709	27.9226	27.8777	27.2644	27.0267	27.6882		12	35.8	42.001	0	68.328	74	1	0.892812	AFE_2545	WP_012537250.1	lipoate--protein ligase	-0.0219351	0.977088
27.5499	27.0625	27.1058	26.8007	26.2837	26.337	27.2394	26.4738	+	7	44.3	23.49	0	35.182	107	1	1.5574	AFE_2546	WP_012537251.1	radical SAM protein	-0.987603	0.0102943
26.5872	25.9195	26.1084	25.0565	21.8835	25.6127	26.205	24.1842		5	20.3	28.908	0	23.645	22	1	0.791795	AFE_2547	WP_012537252.1	glycine cleavage system protein H	-0.0122719	0.983916
23.5775	23.5116	24.1896	20.7054	26.0801	25.9562	23.7596	24.2472		5	14.4	38.516	0	19.219	15	1	0.0979076	AFE_2548	WP_012537253.1	sulfur reduction protein DsrE	3.44547	0.0142917
22.5314	22.7246	23.1804	23.7659	23.6129	23.2188	22.8121	23.5325	+	7	20.6	54.42	0	9.2105	18	1	1.33671	AFE_2549	WP_009565261.1	glycine cleavage system protein H	0.58358	0.133891
27.2439	27.1685	27.3525	28.3407	27.9884	28.2589	27.255	28.196	+	14	42.4	42.156	0	116.49	148	1	2.85762	AFE_2550	WP_012537254.1	disulfide reductase	1.26942	0.00128395
27.4779	26.9657	26.8552	28.2733	28.2482	28.5512	27.0996	28.3576	+	11	69.7	20.694	0	79.962	83	1	2.37095	AFE_2551	WP_012607468.1	heterodisulfide reductase subunit C	0.57122	0.127381
23.7959	25.1821	25.5249	25.3791	25.8999	25.7081	24.8343	25.6624		3	21.7	23.785	0	37.927	30	1	0.684801	AFE_2552	WP_012537255.1	hypothetical protein	0.760038	0.0772611
31.3742	30.7569	30.7462	29.8467	30.7917	31.4748	30.9591	30.7044		8	65	12.472	0	85.019	205	1	0.188981	AFE_2553	WP_012537256.1	pyridine nucleotide-disulfide oxidoreductase	1.81461	0.00358621
24.8139	24.4883	25.0924	24.1539	24.5531	24.8436	24.7982	24.5169		4	12.2	33.358	0	18.858	95	1	0.457335	AFE_2554	WP_049756725.1	heterodisulfide reductase subunit B	0.826913	0.0384639
26.6034	26.478	26.3303	26.9239	26.2593	26.7272	26.4706	26.6368		15	26.5	76.428	0	34.866	57	1	0.321044	AFE_2555	WP_041647471.1	heterodisulfide reductase subunit C	2.2658	0.00329204
24.6409	24.4359	24.3679	24.8092	24.7923	25.2264	24.4815	24.9427		6	48	19.209	0	109.12	23	1	1.31665	AFE_2556	WP_009562304.1	NADH dehydrogenase	1.61408	0.00126437
26.0522	25.7199	25.9195	22.1944	24.2652	24.6029	25.8972	23.6875	+	6	26.5	31.86	0	49.933	28	1	1.36024	AFE_2557	WP_009562307.1	transcriptional regulator	3.06423	0
23.634	23.4275	23.4962	20.6744	21.8799	23.708	23.5192	22.0874		2	33	11.674	0	21.837	5	1	0.743309	AFE_2558	WP_012537258.1	sulfurtransferase	-0.836528	0.104018
30.616	30.5407	30.5162	29.0516	29.0582	28.9606	30.5576	29.0235	+	9	40.2	51.008	0	323.31	535	1	5.41327	AFE_2560	WP_009567485.1	hypothetical protein	1.63703	0.0125251
24.5863	24.025	23.8698	23.8583	23.5231	20.1011	24.1604	22.4942		4	38.2	17.775	0	67.929	15	1	0.613002	AFE_2561	WP_009567486.1	cyclic pyranopterin monophosphate synthase accessory protein	-1.59358	0.201215
23.6973	23.201	23.4782	23.3597	24.5893	23.687	23.4588	23.8787		5	26.6	20.962	0	7.5588	28	1	0.45914	AFE_2562	WP_041647474.1	rod shape-determining protein	-1.27931	0.0525724
25.1967	24.4312	26.4913	21.8211	24.8396	24.2894	25.3731	23.65		3	14.4	13.024	0.0052006	2.349	12	1	0.711731	AFE_2563	WP_012537259.1	rod shape-determining protein MreC	0.61085	0.0490922
27.948	28.4748	28.277	27.2962	27.4663	27.3655	28.2333	27.376	+	8	44.1	22.64	0	62.178	75	1	2.21917	AFE_2567	WP_012537261.1	peptidase M15	-0.66157	0.116456
27.4454	27.3021	27.0939	26.7637	26.8868	26.537	27.2804	26.7292	+	24	52.6	55.471	0	116.85	127	1	1.72347	AFE_2569	WP_012537263.1	octanoyltransferase	0.765613	0.0281864
21.6807	22.1835	20.8331	19.486	22.4333	19.0545	21.5657	20.3246		1	2.7	53.977	0.0051546	2.2614	3	1	0.475411	AFE_2571	WP_012607473.1	hypothetical protein	2.02081	0.0987665
30.5616	29.7954	29.7128	28.9909	29.8717	30.6558	30.0233	29.8395		8	68.7	10.917	0	134.54	168	1	0.121651	AFE_2572	WP_012537266.1	L,D-transpeptidase	-0.487646	0.846554
25.6622	25.8954	25.9556	24.7022	24.8763	25.2504	25.8377	24.943	+	12	17.4	86.84	0	62.476	44	1	2.07618	AFE_2574	WP_012537268.1	hypothetical protein	-0.720376	0.0451747
25.6253	25.809	25.3985	24.967	26.0965	25.6261	25.6109	25.5632		11	29.1	38.362	0	70.833	43	1	0.0468853	AFE_2575	WP_012537269.1	response regulator	-0.941027	0.00292593
25.872	22.4332	25.9501	27.3205	26.2554	25.1404	24.7518	26.2388		8	47.9	13.655	0	12.842	24	1	0.491152	AFE_2576	WP_012537270.1	GTP-binding protein	-1.25797	0.00501695
20.5704	22.9271	23.545	29.0973	27.8006	28.2894	22.3475	28.3958	+	2	36.9	7.5328	0	88.474	14	1	2.45265	AFE_2577	WP_009563650.1	hypothetical protein	-0.828054	0.170951
24.2873	24.2626	24.1784	27.0981	26.6505	25.7329	24.2428	26.4938	+	5	30.2	20.032	0	26.658	31	1	2.29709	AFE_2578	WP_012537271.1	roadblock/LC7 domain-containing protein	0.254751	0.733187
27.3402	27.4519	27.0543	27.0624	26.9329	26.6446	27.2821	26.88		22	35.9	72.564	0	83.011	118	1	1.10556	AFE_2580	WP_012537272.1	glycine--tRNA ligase subunit alpha	0.281343	0.439688
27.8374	28.5739	29.4415	26.5187	27.648	28.4874	28.6176	27.5513		4	15.2	21.538	0	24.159	51	1	0.656601	AFE_2581	WP_012537273.1	glycine--tRNA ligase subunit beta	-0.166196	0.634641
25.9088	25.2712	25.5855	25.5856	25.7664	25.398	25.5885	25.5833		5	25.2	18.878	0	97.416	46	1	0.00798923	AFE_2582	WP_009567476.1	D-glycero-beta-D-manno-heptose-1,7-bisphosphate 7-phosphatase	-0.461098	0.0743651
24.5319	24.5172	24.6349	24.7186	23.7104	25.0846	24.5613	24.5045		2	5.3	37.946	0	3.871	11	1	0.0471477	AFE_2583	WP_012537274.1	alpha-L-glutamate ligase	2.20968	0.0190689
26.8536	27.0356	26.897	26.6808	26.843	26.6561	26.9287	26.7266		14	19.9	83.954	0	110.91	95	1	1.18331	AFE_2585	WP_012537275.1	hypothetical protein	1.4318	0.12168
25.8061	25.8251	25.4187	26.209	26.2493	25.8733	25.6833	26.1105		9	19.9	46.285	0	47.981	57	1	1.1278	AFE_2586	WP_012537276.1	heterodisulfide reductase subunit B	1.53413	0.00325
27.2983	27.5239	26.934	27.9147	26.1504	28.5116	27.2521	27.5256		4	30.7	17.774	0	40.103	36	1	0.138641	AFE_2587	#N/A	hypothetical protein	1.6662	0.174474
27.1507	27.1616	27.179	27.2912	27.3644	27.487	27.1638	27.3809		20	53.7	47.503	0	62.246	131	1	1.70481	AFE_2589	WP_012537278.1	N-acetylmuramoyl-L-alanine amidase	-0.419854	0.380579
25.9754	24.7986	24.8783	23.1308	24.8781	24.6172	25.2174	24.2087		5	14.5	38.183	0	8.7825	36	1	0.692283	AFE_2590	WP_012537279.1	thiol reductase thioredoxin	1.72305	0.127431
27.649	27.5897	27.0054	27.3466	27.7842	27.2854	27.4147	27.4721		10	47.5	23.107	0	56.726	64	1	0.0781765	AFE_2594	WP_012537282.1	glutathione S-transferase	0.857234	0.00952131
25.6096	24.4072	25.3253	25.7183	26.1508	26.3434	25.114	26.0708		5	21.5	17.436	0	22.377	46	2	1.10492	AFE_2596	WP_009560940.1	2-isopropylmalate synthase	0.551272	0.0328943
27.9144	27.293	27.2096	28.2871	28.411	28.2939	27.4724	28.3307	+	5	21	27.314	0	50.383	51	1	1.71841	AFE_2605	WP_012537287.1	ABC transporter permease	1.24114	0.279981
23.8097	23.8842	24.7465	25.5338	25.0933	25.1334	24.1468	25.2535	+	9	20.7	47.773	0	21.495	31	1	1.53788	AFE_2608	WP_012537288.1	integration host factor subunit alpha	0.183811	0.828154
23.6377	24.8523	23.8983	22.6382	23.2126	22.2678	24.1294	22.7062	+	3	14.4	29.512	0	100.97	15	1	1.43769	AFE_2609	WP_012537289.1	phenylalanine--tRNA ligase subunit beta	0.894761	0.0100366
27.373	27.5193	27.446	27.6113	27.7538	27.6189	27.4461	27.6613		19	29	69.589	0	323.31	188	1	1.57804	AFE_2610	WP_012537290.1	phenylalanine--tRNA ligase subunit alpha	0.0477263	0.938363
28.7374	28.7277	28.7917	28.4469	29.1179	29.0886	28.7523	28.8845		19	46.8	50.773	0	223.29	312	1	0.236592	AFE_2611	WP_012537291.1	50S ribosomal protein L20	-1.48701	0.260203
26.9098	26.8214	26.5542	28.0637	27.9606	27.445	26.7618	27.8231	+	32	41.4	106.01	0	323.31	159	1	2.07623	AFE_2612	WP_012537292.1	50S ribosomal protein L35	-6.04829	0.000793893
22.5151	21.3814	22.796	25.4448	21.2942	25.5219	22.2308	24.087		2	6.3	44.075	0	9.3553	9	1	0.563725	AFE_2613	WP_012537293.1	translation initiation factor IF-3	-2.25105	0.00161658
23.4228	23.6138	23.3065	22.9134	23.023	22.5862	23.4477	22.8408	+	3	36	9.5278	0	4.7588	17	1	1.72627	AFE_2614	WP_012537294.1	threonine--tRNA ligase	0.402185	0.116767
20.6388	24.6059	22.2194	22.0886	23.9274	22.4308	22.488	22.8156		2	23	12.731	0	55.992	7	1	0.0908731	AFE_2621	WP_009565427.1	NADH:ubiquinone oxidoreductase subunit J	1.06625	0.171044
25.191	23.0265	25.0861	23.4379	22.3117	25.663	24.4345	23.8042		2	22.1	11.803	0	34.475	14	1	0.200567	AFE_2622	WP_012537299.1	NADH-quinone oxidoreductase subunit I	0.00516701	0.989644
24.8144	24.4492	24.2919	24.767	24.8959	21.9573	24.5185	23.8734		3	17.2	27.608	0.00077942	3.3233	12	1	0.265305	AFE_2623	WP_009565424.1	NADH-quinone oxidoreductase subunit H	0.056811	0.93631
28.5763	28.4409	28.5459	28.8017	28.4497	29.1044	28.521	28.7852		20	62	38.154	0	255.18	301	1	0.612585	AFE_2624	WP_012537300.1	NADH-quinone oxidoreductase subunit G	0.202103	0.225464
29.6733	29.2894	29.4433	28.7805	29.238	28.3687	29.4687	28.7957		9	50	11.987	0	75.346	247	1	1.15202	AFE_2625	WP_012537301.1	NADH-quinone oxidoreductase subunit F	-0.427219	0.105944
26.8371	26.1992	26.3297	27.118	26.9326	27.073	26.4553	27.0412		8	37	28.49	0	52.766	85	1	1.35278	AFE_2626	WP_009566653.1	NADH dehydrogenase subunit E	-0.273497	0.798553
23.2886	23.0445	24.6095	25.5127	25.3538	25.3703	23.6475	25.4123	+	7	21.3	40.516	0	31.876	76	1	1.64707	AFE_2627	WP_012537302.1	NADH-quinone oxidoreductase subunit D	-0.217094	0.139386
33.4246	33.6713	33.6689	32.3177	32.0947	32.3436	33.5883	32.252	+	44	63.6	68.221	0	323.31	2412	1	3.52212	AFE_2628	WP_009566652.1	NADH-quinone oxidoreductase subunit C	-0.0573699	0.909795
28.3308	27.9803	28.1276	29.1273	28.7023	29.0698	28.1462	28.9665	+	11	77.2	18.96	0	103.18	145	1	2.0939	AFE_2629	WP_009566651.1	NADH-quinone oxidoreductase subunit B 2	-0.956792	0.0597509
22.1176	24.1033	24.06	20.7529	23.3294	22.9635	23.427	22.3486		4	11.2	37.923	0	4.2471	5	1	0.446936	AFE_2633	WP_012607484.1	triose-phosphate isomerase	-0.858346	0.0163504
20.2685	21.9465	21.8989	27.2063	27.5007	26.4684	21.3713	27.0585	+	2	47.1	6.0701	0	32.729	6	1	3.07535	AFE_2634	WP_009566647.1	phosphoglucosamine mutase	-1.10671	0.019564
21.6576	22.4304	24.5606	29.9728	29.6525	29.5959	22.8829	29.7404	+	2	24.4	9.0605	0	11.057	21	1	2.84245	AFE_2635	WP_012537304.1	dihydropteroate synthase	1.42316	0.0201963
27.8298	27.8046	28.1612	26.3999	26.9374	26.6702	27.9319	26.6692	+	10	32	41.587	0	33.359	150	1	2.54907	AFE_2636	WP_009564125.1	ATP-dependent metalloprotease	-0.215208	0.155984
26.2266	25.7685	26.0261	26.7849	26.4506	27.1327	26.0071	26.7894	+	11	24.6	75.013	0	63.256	75	1	1.52191	AFE_2637	WP_012537305.1	protease TldD	-0.132227	0.733233
26.452	26.5308	26.4931	26.5622	26.4073	26.413	26.492	26.4608		13	31.5	48.943	0	52.895	89	1	0.218044	AFE_2638	WP_012537306.1	ribonucleotide-diphosphate reductase subunit alpha	-1.0613	0.00851827
27.9419	27.7976	27.9199	26.4352	26.7461	26.6148	27.8864	26.5987	+	17	32.1	67.531	0	244.25	198	1	3.66679	AFE_2639	WP_012537307.1	ribonucleotide-diphosphate reductase subunit beta	-1.85611	0.201342
32.6253	32.8903	32.8254	29.6363	29.6898	29.0732	32.7803	29.4664	+	34	80.2	61.419	0	323.31	1405	1	4.00382	AFE_2640	NA	beta-lactamase	0.606857	0.0281937
27.7931	27.3048	27.2164	26.2695	26.5747	26.0465	27.4381	26.2969	+	7	30.2	21.076	0	77.954	33	1	2.07572	AFE_2641	WP_012537308.1	transcriptional regulator	-0.32756	0.86387
25.3928	25.2454	25.0612	23.9849	24.2039	24.3012	25.2332	24.1633	+	8	22.1	54.328	0	62.191	32	1	2.87504	AFE_2643	WP_012537310.1	DsrE family protein	0.63034	0.67801
28.345	28.044	28.1492	27.675	27.7515	27.5292	28.1794	27.6519	+	15	35.5	50.683	0	77.452	179	1	2.06582	AFE_2644	WP_009561385.1	Zn-dependent hydrolase	0.645093	0.57508
31.9186	31.7789	30.4783	28.7224	28.9929	28.1339	31.3919	28.6164	+	8	71	15.813	0	96.739	233	1	2.21453	AFE_2661	WP_009567626.1	ATP-binding protein	-0.264219	0.345233
24.6294	23.8594	24.3721	25.0345	27.8329	27.6019	24.2869	26.8231	+	4	35.1	10.21	0	9.6647	24	1	1.28573	AFE_2662	WP_009567627.1	antibiotic biosynthesis monooxygenase	0.672974	0.0688119
25.4371	22.3729	25.4511	24.8173	21.0985	25.2551	24.4204	23.7236		2	18.9	14.068	0	35.096	20	1	0.156241	AFE_2663	WP_009567628.1	4-hydroxy-tetrahydrodipicolinate reductase	-0.585848	0.0526984
26.9852	26.9587	26.9659	26.8999	27.0653	26.5128	26.9699	26.826		20	42.5	65.112	0	178.44	154	1	0.367131	AFE_2664	WP_012537323.1	molecular chaperone DnaJ	-1.76476	0.011625
28.1003	27.4692	27.9465	24.6236	24.2005	22.7545	27.8387	23.8595	+	3	28.8	15.202	0	19.673	27	1	2.57989	AFE_2665	WP_009563301.1	molecular chaperone DnaK	1.33626	0.0010297
27.1898	27.2194	26.9172	28.2062	28.1975	27.9392	27.1088	28.1143	+	15	29.4	66.965	0	134.03	124	1	2.82157	AFE_2666	WP_009563302.1	nucleotide exchange factor GrpE	-0.820236	0.0103256
34.1744	34.1898	34.3046	33.7218	33.4781	33.6365	34.2229	33.6122	+	7	29	42.251	0	323.31	4416	1	2.75284	AFE_2667	WP_012537324.1	heat-inducible transcriptional repressor HrcA	1.07838	0.311785
23.6749	23.4337	22.2018	23.3028	22.6757	23.606	23.1035	23.1949		3	14.9	31.265	0	6.1673	12	1	0.0594941	AFE_2669	WP_012537325.1	50S ribosomal protein L33	-5.68715	0.00157576
24.019	22.0554	24.1399	20.7145	24.2669	22.5986	23.4047	22.5267		3	59.4	7.1968	0	18.822	12	1	0.288796	AFE_2670	WP_009567983.1	50S ribosomal protein L28	-6.85752	0.0012381
26.5258	27.1443	26.4803	26.99	26.8219	26.0417	26.7168	26.6179		8	46.7	24.455	0	100.23	44	1	0.0978367	AFE_2671	WP_009565771.1	3-deoxy-7-phosphoheptulonate synthase	1.26268	0.00296714
29.8041	29.6155	29.8579	29.701	29.3211	29.4357	29.7592	29.4859		36	75.5	48.863	0	323.31	454	1	0.951491	AFE_2672	WP_012537326.1	methionine--tRNA ligase	-0.782343	0.0294113
28.2209	28.414	28.4545	27.6017	27.6267	28.0098	28.3632	27.7461	+	7	81.8	11.841	0	134.21	77	1	1.82889	AFE_2673	WP_009565770.1	class II fumarate hydratase	0.0311413	0.885868
26.8101	26.7158	26.823	25.4329	25.844	25.5625	26.7829	25.6131	+	6	20.6	32.277	0	74.572	43	1	3.1263	AFE_2674	WP_012537327.1	oligoendopeptidase F	1.28772	0.00106122
22.2515	21.868	22.4689	25.5928	26.6615	25.9568	22.1961	26.0704	+	7	40.4	24.742	0	84.555	20	1	3.37616	AFE_2676	WP_012537329.1	hypothetical protein	3.31388	0.00305882
25.8056	24.8506	25.2973	24.6892	23.8282	24.0796	25.3178	24.199	+	7	27.5	33.786	0	25.526	38	1	1.38783	AFE_2677	WP_009565767.1	3-deoxy-D-manno-octulosonic acid transferase	1.14117	0.00797232
27.4768	27.9283	28.4245	27.1276	26.8254	27.5139	27.9432	27.1556		8	69	19.16	0	105.6	63	1	1.09391	AFE_2678	WP_009565766.1	starch synthase	1.06986	0.00117647
25.402	25.4247	25.3477	25.7462	25.989	26.0275	25.3915	25.9209	+	6	8	73.874	0	14.131	36	1	2.36289	AFE_2679	WP_012537330.1	MBL fold metallo-hydrolase	0.527505	0.0224055
23.8693	23.787	22.5719	23.6738	23.8307	23.4583	23.4094	23.6543		2	6.6	31.085	0.00076046	2.812	6	1	0.220387	AFE_2680	WP_009560793.1	hypothetical protein	2.77551	0.0020404
24.3052	24.8626	23.066	25.6043	24.1529	22.2781	24.0779	24.0117		5	16.2	40.486	0	7.0493	10	1	0.02005	AFE_2737	WP_009561098.1	RNA-binding protein	-2.53616	0.0238724
27.7063	27.6175	27.4638	26.8124	27.0693	27.4432	27.5959	27.1083		6	22.5	35.57	0	17.692	118	1	1.16746	AFE_2738	WP_009561099.1	Co2+/Mg2+ efflux protein ApaG	0.69673	0.748317
23.37	23.0778	23.1482	22.4792	22.4866	25.066	23.1987	23.3439		6	12.2	48.265	0	11.237	11	1	0.0580565	AFE_2740	WP_012607515.1	GTP-binding protein TypA	-1.00549	0.00257561
25.061	25.2097	25.6276	23.9908	25.7831	24.8623	25.2994	24.8788		8	18.2	66.465	0	19.916	47	1	0.316122	AFE_2741	WP_009565967.1	major outer membrane protein 40	0.610767	0.00821549
25.8539	25.7983	25.8493	25.8179	25.7382	25.9349	25.8339	25.8303		7	39	23.654	0	26.063	32	1	0.0196898	AFE_2743	WP_009565969.1	diaminopimelate epimerase	-0.0913843	0.919285
28.0028	28.157	27.7718	25.9429	27.9704	27.9925	27.9772	27.3019		7	34.3	34.452	0	120.33	128	1	0.417545	AFE_2744	#N/A	hypothetical protein	0.87806	0.525281
25.9067	25.9094	25.926	24.1853	24.3104	24.977	25.914	24.4909	+	6	24.6	32.975	0	15.234	47	1	2.3542	AFE_2745	WP_012537365.1	hypothetical protein	0.098924	0.874158
22.6182	23.8617	23.7327	23.0374	22.7866	22.4715	23.4042	22.7652		5	9.5	58.635	0	4.6021	13	1	0.679551	AFE_2748	WP_012537366.1	HslU--HslV peptidase ATPase subunit	0.273241	0.209522
24.345	23.5271	23.9762	22.3807	24.7082	20.6569	23.9494	22.5819		2	16.2	14.886	0.00076394	2.8593	4	1	0.498724	AFE_2749	WP_009568269.1	hypothetical protein	0.617126	0.0239911
26.9153	26.7814	25.679	24.602	25.0709	24.62	26.4586	24.7643	+	2	25.8	14.109	0	8.8502	18	1	1.80238	AFE_2751	WP_009568267.1	ABC transporter permease	1.16983	0.000684211
23.8901	23.4085	23.8726	22.9384	23.1305	23.7802	23.7237	23.283		4	19.4	26.331	0	4.1741	9	1	0.667154	AFE_2752	WP_009568266.1	cell division ATP-binding protein FtsE	-3.87427	0.002
25.2922	25.6434	25.3802	21.9972	24.8337	24.9995	25.4386	23.9435		5	41.1	19.106	0	7.3102	21	1	0.695112	AFE_2753	WP_009568264.1	signal recognition particle-docking protein FtsY	1.11884	0.027983
22.9104	23.6016	23.7258	23.7859	24.1986	24.1528	23.4126	24.0458		3	23.9	18.002	0	55.177	37	3	1.04247	AFE_2755	WP_012537368.1	pantetheine-phosphate adenylyltransferase	0.787574	0.0689256
24.7897	25.3114	24.9595	25.4068	25.1698	25.4553	25.0202	25.344		4	27	24.124	0	59.571	62	3	0.84901	AFE_2756	WP_012537370.1	GTP-binding protein	-0.529435	0.014708
34.0593	34.447	34.011	33.4333	34.5158	33.3877	34.1724	33.7789		9	62.4	10.254	0	323.31	1014	1	0.427076	AFE_2759	WP_009567581.1	protein-(glutamine-N5) methyltransferase, release factor-specific	-0.244865	0.696394
24.3051	23.5066	24.2059	24.2375	25.0778	24.4359	24.0059	24.5837		6	15.7	49.377	0	24.264	42	1	0.742784	AFE_2760	WP_012537371.1	peptide chain release factor 1	0.0661894	0.96604
28.5866	28.8709	29.1654	27.6479	28.1615	28.1543	28.8743	27.9879	+	5	44.5	15.451	0	126.18	171	1	1.68822	AFE_2761	WP_012537372.1	glutamyl-tRNA reductase	-0.145248	0.91604
25.8467	25.3659	25.4827	25.3922	25.1505	25.2441	25.5651	25.2623		9	24.9	50.263	0	30.08	39	1	0.875939	AFE_2762	WP_012537373.1	hypothetical protein	0.420668	0.53167
31.1542	30.7248	30.7704	30.9877	31.108	30.7868	30.8831	30.9608		14	89.9	16	0	162.61	282	1	0.178601	AFE_2763	WP_009567130.1	outer membrane lipoprotein LolB	0.0035375	0.987158
27.8855	28.3769	28.2973	29.9874	29.4615	29.4396	28.1866	29.6295	+	5	50	10.575	0	40.852	68	1	2.44739	AFE_2766	WP_009567132.1	ribose-phosphate pyrophosphokinase	0.675268	0.37427
25.4642	24.9125	25.0786	25.7538	25.9904	26.2184	25.1518	25.9875	+	8	34.1	29.639	0	78.673	57	1	1.77551	AFE_2773	WP_012607524.1	thiol:disulfide oxidoreductase	1.42311	0.00368966
29.4647	28.9945	27.7702	29.5969	30.5712	30.3182	28.7431	30.1621	+	10	76.9	15.445	0	163.02	186	1	1.14394	AFE_2793	WP_012537390.1	DNA methyltransferase	0.63907	0.194169
24.8211	24.7445	24.7647	24.2727	23.449	24.3925	24.7768	24.0381		2	8.6	30.684	0	6.2294	16	1	1.16773	AFE_2797	WP_012537393.1	hypothetical protein	1.36748	0.257687
27.6036	27.2039	27.9026	27.3961	27.7406	27.5575	27.57	27.5647		12	51	31.678	0	287.07	175	1	0.00770625	AFE_2800	WP_012537396.1	virulence protein	1.69426	0.00995527
22.7075	21.5361	23.0288	23.3044	21.3214	22.7754	22.4241	22.4671		3	12.3	25.753	0.0007734	3.121	9	1	0.0191562	AFE_2801	WP_012537397.1	oxidoreductase	0.440719	0.231597
28.2526	29.3374	29.4528	25.4914	26.4302	26.84	29.0143	26.2539	+	12	48.7	33.801	0	251.29	156	1	2.12376	AFE_2803	WP_012537399.1	NAD(P)H-dependent oxidoreductase	1.49515	0.135667
23.3657	23.6568	23.4414	23.2446	21.9788	23.0043	23.488	22.7425		1	7.8	16.136	0.0051508	2.2604	6	1	0.872157	AFE_2804	WP_012537400.1	polyketide cyclase	-0.633158	0.0878591
26.7685	26.9737	27.0356	23.7724	25.5765	24.4601	26.9259	24.603	+	12	18.6	83.54	0	20.582	49	1	1.92122	AFE_2806	WP_012537402.1	transglutaminase	-0.323781	0.209497
28.5095	28.5329	28.4718	28.0526	27.6398	27.6685	28.5047	27.787	+	15	38.4	48.643	0	105.62	260	1	2.2291	AFE_2811	WP_009569260.1	lipoprotein	0.393522	0.419453
26.081	25.883	26.2562	24.9519	24.5936	24.9689	26.0734	24.8381	+	12	26.8	65.081	0	53.757	49	1	2.78815	AFE_2815	WP_012537406.1	Xaa-Pro aminopeptidase	-0.577868	0.174056
26.6861	26.5247	26.3373	26.6403	26.4891	26.5034	26.516	26.5442		18	29.8	75.843	0	66.62	119	1	0.0898819	AFE_2816	WP_012537407.1	hypothetical protein	0.886388	0.0165424
25.6986	26.8761	26.9178	26.0059	25.6631	26.2066	26.4975	25.9585		9	32.7	33.474	0	32.737	62	1	0.555494	AFE_2819	WP_012537410.1	replicative DNA helicase	0.302846	0.210099
24.0297	23.1785	23.396	23.699	23.1427	23.5674	23.5347	23.4697		2	7.4	29.052	0.0052045	2.3619	5	1	0.0747039	AFE_2820	WP_012537411.1	50S ribosomal protein L9	-0.0776927	0.821828
29.8509	29.887	30.1524	30.5971	30.4484	30.7592	29.9634	30.6016	+	11	75	16.921	0	106	246	3	2.08837	AFE_2823	WP_009562432.1	30S ribosomal protein S18	-1.44292	0.00295327
23.0804	22.2225	21.107	22.4351	23.9761	22.5724	22.1366	22.9946		2	3.2	102.72	0	4.0238	16	1	0.496444	AFE_2824	WP_009562431.1	30S ribosomal protein S6	-1.41895	0.0430508
28.7349	28.7064	28.7425	28.3477	28.7783	29.0263	28.7279	28.7174		14	66.8	31.635	0	204.88	223	1	0.017543	AFE_2829	WP_012537415.1	3'-5' exonuclease	0.7387	0.0619386
32.8626	32.8704	33.1209	31.9854	32.2463	32.448	32.9513	32.2265	+	15	38.9	53.399	0	323.31	985	1	1.98936	AFE_2832	WP_012537418.1	cysteine synthase B	0.00528971	0.988979
23.3185	23.9169	24.5594	25.6057	24.8457	24.8786	23.9316	25.11	+	5	17.9	43.964	0	12.834	29	1	1.26869	AFE_2833	WP_012537419.1	6-phosphogluconolactonase	-0.042977	0.969187
25.1578	25.1888	20.8446	27.284	29.5977	27.8666	23.7304	28.2494	+	3	43.9	12.869	0	45.342	41	1	1.32109	AFE_2834	WP_009562054.1	paraslipin	2.76041	0.00339726
23.9862	23.7931	23.6952	24.4343	23.9521	24.054	23.8249	24.1468		5	28.3	26.98	0	11.837	12	1	0.883074	AFE_2835	WP_012537420.1	hypothetical protein	0.745439	0.114292
23.8618	22.5848	22.5579	22.7038	20.909	22.114	23.0015	21.9089		4	19.9	18.593	0	3.5198	5	1	0.735153	AFE_2836	WP_009562056.1	glycogen-branching enzyme	2.3229	0.00677736
27.6668	27.6845	28.0379	31.6496	30.6567	31.1706	27.7964	31.159	+	3	53.5	9.5109	0	117.62	36	1	3.3812	AFE_2838	WP_012607545.1	glucose-1-phosphate adenylyltransferase	0.717782	0.0102659
22.999	22.6749	22.7715	26.0624	26.0771	26.3684	22.8151	26.1693	+	8	21.6	50.047	0	71.383	31	1	4.76437	AFE_2839	WP_012537423.1	glycoside hydrolase	1.23523	0.00122905
24.8461	25.0602	24.4315	25.1163	21.8449	21.6083	24.7793	22.8565		5	52.1	17.754	0	8.5963	12	1	0.772265	AFE_2840	WP_009565760.1	glycosyl hydrolase	-0.0282148	0.925611
24.4825	24.4573	24.5123	23.2554	23.4453	23.1415	24.484	23.2807	+	4	12.5	37.738	0	7.4402	20	1	3.74176	AFE_2841	WP_012537424.1	sugar kinase	0.53894	0.275699
27.4558	28.1656	27.2336	22.9718	25.244	24.1186	27.6184	24.1115	+	3	36.8	9.5212	0	24.889	14	1	2.09894	AFE_2842	WP_012537425.1	glutamate racemase	0.0649891	0.910323
24.5143	26.206	26.2394	25.6557	25.407	26.2321	25.6532	25.7649		5	43.8	17.401	0	19.984	40	1	0.0626159	AFE_2845	WP_012537427.1	single-stranded DNA-binding protein	-0.638103	0.0148615
26.2061	25.3189	24.6715	25.7612	26.0032	26.8604	25.3988	26.2083		2	29.6	16.236	0	25.174	18	1	0.659369	AFE_2847	WP_012537428.1	excinuclease ABC subunit A	-0.857944	0.281493
27.6524	27.1545	27.0887	29.0856	28.8108	29.1697	27.2985	29.022	+	9	64.2	23.47	0	262.4	136	1	2.93353	AFE_2848	WP_012537429.1	thioredoxin	0.0104866	0.978152
24.7921	21.4658	24.1297	25.552	25.0146	24.9784	23.4625	25.1816		2	15.1	25.032	0	323.31	25	1	0.765756	AFE_2849	WP_012537430.1	serine protease	0.724748	0.0139579
22.5247	18.5679	22.1979	23.0615	22.8225	24.1081	21.0968	23.3307		3	9.3	39.301	0	4.9158	3	1	0.775096	AFE_2851	WP_012537431.1	hypothetical protein	-1.17838	0.0351208
25.0026	25.5415	25.3796	24.3923	25.2305	25.9249	25.3079	25.1825		3	43.4	9.0954	0	41.461	22	1	0.0951656	AFE_2852	WP_009564594.1	50S ribosomal protein L19	-4.51903	0.0155358
25.243	25.3383	25.6875	23.173	25.8511	26.2803	25.4229	25.1015		4	45.5	8.919	0	7.1417	18	1	0.119361	AFE_2853	WP_012537432.1	tRNA (guanosine(37)-N1)-methyltransferase TrmD	-0.321927	0.20045
23.3622	22.9069	24.0109	24.174	23.4606	23.7374	23.4266	23.7907		3	8.5	68.237	0	11.252	7	1	0.404188	AFE_2854	WP_049756743.1	16S rRNA processing protein RimM	1.09258	0.131469
27.4809	28.0036	27.9695	27.4745	27.447	27.9903	27.818	27.6373		9	36	34.454	0	195.06	155	1	0.300501	AFE_2855	WP_009568284.1	30S ribosomal protein S16	-3.36258	0.00185714
25.9937	25.7482	25.861	25.1439	25.5071	26.1377	25.8676	25.5962		6	21.4	35.106	0	65.437	45	1	0.381739	AFE_2856	WP_012537434.1	signal recognition particle protein	-3.35415	0
27.5989	27.3173	27.6764	27.7704	27.8238	27.3454	27.5309	27.6465		9	39.8	28.365	0	58.724	78	1	0.244955	AFE_2860	WP_012537436.1	ArsC family transcriptional regulator	1.92279	0.104293
28.1368	28.0845	28.0399	27.3327	27.45	27.1838	28.087	27.3222	+	26	45.7	73.538	0	323.31	249	1	3.13405	AFE_2861	WP_012537437.1	hemolysin D	1.20331	0.00105051
24.8594	25.731	26.2091	24.9472	24.9142	25.6044	25.5998	25.1553		6	25.2	34.074	0	17.765	19	1	0.41628	AFE_2867	WP_012537441.1	thioredoxin	3.50688	0.00298113
26.3281	25.3133	25.4126	23.3432	24.2093	23.4329	25.6846	23.6618	+	4	67	12.102	0	42.015	20	1	2.0532	AFE_2868	WP_009562378.1	cation-binding protein	-0.111698	0.911938
28.3599	28.154	29.1594	26.9524	27.7864	26.8667	28.5578	27.2018	+	3	32.8	13.691	0	15.849	61	1	1.48092	AFE_2880	WP_012537447.1	von Willebrand factor type A domain-containingprotein	-1.71912	0.110183
22.8817	20.8309	21.3778	21.4907	24.5191	22.1441	21.6968	22.7179		2	8	38.35	0	7.8155	4	1	0.38935	AFE_2883	WP_012537451.1	choloylglycine hydrolase	-2.23387	0.10103
29.4246	29.5422	29.6103	28.6109	28.2085	28.1513	29.5257	28.3235	+	15	45.8	41.343	0	105.32	146	1	2.83287	AFE_2886	WP_012537453.1	PbsX family transcriptional regulator	0.125389	0.87241
28.9254	28.8087	28.4931	28.0071	28.4398	28.0797	28.7424	28.1755	+	15	31.2	59.442	0	254.04	231	1	1.41945	AFE_2889	WP_009560865.1	AbrB family transcriptional regulator	0.321473	0.820315
28.6877	29.0498	28.8218	26.2809	27.5833	28.234	28.8531	27.3661	+	5	45.7	11.821	0	13.384	73	1	1.19724	AFE_2893	WP_012537458.1	ABC transporter ATP-binding protein	-0.364035	0.449169
23.583	23.091	22.694	25.2166	25.0772	24.7391	23.1227	25.011	+	6	16.7	48.176	0	204.04	42	1	2.52195	AFE_2899	WP_012537462.1	octaprenyl diphosphate synthase	0.180726	0.64097
21.5631	22.458	22.4308	23.1188	22.1628	23.2164	22.1506	22.8326		2	3.5	86.972	0.00076805	3.006	3	1	0.696067	AFE_2900	WP_012537463.1	hypothetical protein	0.271406	0.507919
21.7232	22.1285	22.4163	25.4975	23.6104	24.0772	22.0894	24.3951	+	3	9.8	59.641	0	23.843	4	1	1.73003	AFE_2903	WP_012537466.1	20S proteasome subunits A and B	-0.115661	0.741184
25.9956	25.7175	24.681	23.631	24.4385	23.9972	25.4647	24.0223	+	5	33.3	15.388	0	19.952	37	1	1.44722	AFE_2910	WP_009566693.1	PrkA family serine protein kinase	0.764877	0.00336652
26.2335	25.7473	26.2578	25.9648	25.4767	25.8316	26.0795	25.7577		4	37.4	21.74	0	94.904	31	1	0.659181	AFE_2915	WP_009567505.1	nitrogen regulatory protein P-II 1	2.02286	0.00481301
26.2082	26.0476	26.183	26.6027	26.1067	26.6081	26.1463	26.4392		7	26.5	31.8	0	23.976	57	1	0.777989	AFE_2918	WP_012537474.1	lipoprotein	1.35599	0.0182286
22.1308	22.7595	23.7177	24.8942	25.458	25.0244	22.8694	25.1255	+	4	25.7	24.501	0	11.798	13	1	1.99446	AFE_2921	WP_012537476.1	rare lipoprotein A	-1.02114	0.382374
29.3253	29.2735	29.0364	28.2635	28.733	27.7028	29.2117	28.2331	+	7	61	13.297	0	180.34	68	1	1.46152	AFE_2923	WP_012607567.1	peptidase M15	1.20218	0.00124294
20.7942	25.4545	25.4355	22.4967	21.0645	21.0243	23.8948	21.5285		3	19.1	17.619	0	5.6812	10	1	0.659838	AFE_2924	WP_009568056.1	glucose-6-phosphate isomerase	0.566866	0.0490145
30.0173	30.1195	30.3258	29.0928	29.7294	28.1023	30.1542	28.9748	+	8	53.1	15.454	0	297.27	108	1	1.15071	AFE_2927	WP_009569544.1	hypothetical protein	1.48706	0.0371002
28.4089	28.311	28.1636	28.4493	27.2003	28.7057	28.2945	28.1184		14	64.7	31.153	0	323.31	175	1	0.138317	AFE_2929	WP_012537480.1	cyclopropane-fatty-acyl-phospholipid synthase	-1.88827	0.00127168
25.2476	24.9706	24.7591	24.8789	22.7319	25.392	24.9924	24.3343		3	22.6	20.569	0	6.4283	7	1	0.327294	AFE_2935	WP_012607571.1	TonB-dependent receptor	-0.681999	0.180327
26.3068	25.9818	25.867	25.1011	24.6957	25.2938	26.0519	25.0302	+	12	28.8	56.239	0	54.051	40	1	2.0128	AFE_2936	NA	TonB-dependent receptor	-2.3057	0.00955263
24.3065	25.7546	25.8553	24.4187	24.3964	23.7545	25.3055	24.1899		7	30.6	35.006	0	98.738	32	1	0.957092	AFE_2945	WP_012537491.1	peptide-methionine (R)-S-oxide reductase	1.44246	0.0195177
22.2949	22.5784	23.0565	21.8916	23.6469	23.297	22.6433	22.9452		4	19.9	30.955	0	35.409	25	1	0.200272	AFE_2946	WP_009560846.1	peptide-methionine (S)-S-oxide reductase	0.321789	0.282652
27.3473	26.8463	27.0773	27.162	27.0851	27.2925	27.0903	27.1798		6	50.3	17.399	0	63.595	40	1	0.222725	AFE_2947	WP_012607576.1	thiol:disulfide interchange protein	-0.292907	0.249519
27.1655	27.2433	26.6859	27.5478	27.1644	27.2962	27.0316	27.3362		14	37	50.096	0	195.11	193	1	0.665822	AFE_2948	WP_012537494.1	nicotinate-nicotinamide nucleotide adenylyltransferase	-2.25616	0.00568254
26.6954	27.4902	27.0281	26.9156	26.5874	25.9045	27.0712	26.4692		8	40.9	16.513	0	124.9	52	1	0.732643	AFE_2949	WP_009560843.1	ribosome silencing factor RsfS	0.978634	0.0270517
27.007	27.1759	27.1788	24.9804	25.4059	25.0552	27.1206	25.1471	+	11	25.7	55.286	0	81.935	80	1	3.7974	AFE_2950	WP_009560842.1	23S rRNA (pseudouridine(1915)-N(3))-methyltransferase RlmH	2.36629	0.140055
27.4197	27.1237	27.9825	27.4249	28.162	29.1575	27.5086	28.2481		5	55.9	10.557	0	26.528	84	1	0.587813	AFE_2951	WP_009560841.1	lipoprotein	1.17941	0.0463037
27.0839	26.9327	26.7044	27.0238	27.1529	26.8762	26.907	27.0176		10	22.7	53.604	0	114.19	132	1	0.335165	AFE_2952	WP_012537496.1	hypothetical protein	0.176032	0.813825
25.5147	25.7562	25.7667	26.4468	26.8369	27.0127	25.6792	26.7654	+	12	39.4	40.634	0	101.4	59	1	2.36473	AFE_2953	WP_012537497.1	septum formation inhibitor Maf	0.658158	0.485486
26.7846	26.211	25.728	22.1009	21.6609	25.8316	26.2412	23.1978	+	4	3	213.1	0.0022556	2.572	9	1	1.05314	AFE_2954	WP_009562675.1	ribonuclease E/G	1.02169	0.00998131
22.4791	23.8779	21.9109	24.7616	24.173	24.8666	22.756	24.6004	+	5	10.8	65.933	0	8.3364	8	1	1.38151	AFE_2955	WP_012537498.1	two-component system response regulator GlrR	-0.304602	0.288392
22.6537	22.6479	21.9303	22.5544	22.299	23.2015	22.4107	22.685		2	5.1	41.336	0	3.5132	8	1	0.31086	AFE_2956	#N/A	hypothetical protein	0.602083	0.174265
29.7595	29.5524	29.7309	29.1017	30.7495	30.7035	29.6809	30.1849		27	64.6	38.01	0	282.37	474	2	0.389412	AFE_2957	WP_012607578.1	two-component sensor histidine kinase	1.97342	0.0017931
26.7671	26.4021	26.4028	26.2783	25.7902	26.4544	26.524	26.1743		14	30.9	64.519	0	103.9	89	1	0.682826	AFE_2959	WP_009564008.1	Fe(2+)-trafficking protein	-0.739503	0.226404
24.547	24.2494	24.4158	24.8074	24.3155	24.3197	24.4041	24.4809		8	16.2	59.249	0	64.546	18	2	0.155622	AFE_2960	WP_012537502.1	mannose-1-phosphate guanylyltransferase/mannose-6-phosphate isomerase	-0.110643	0.68822
26.2151	26.841	26.6807	24.4051	24.8965	24.9181	26.5789	24.7399	+	13	28.1	62.578	0	57.718	71	1	2.72987	AFE_2961	WP_012537503.1	capsule polysaccharide transporter	-1.08623	0.00561569
26.8831	27.1723	26.4248	25.7102	26.1192	25.5721	26.8267	25.8005	+	3	22.5	14.867	0	35.107	17	1	1.7054	AFE_2967	WP_012607583.1	group 1 glycosyl transferase	3.0434	0.0424896
24.731	24.6048	24.8636	23.8605	21.7053	24.5917	24.7331	23.3858		4	16.7	33.557	0	7.8204	7	1	0.707275	AFE_2974	WP_012537513.1	hypothetical protein	-1.8444	0.0200188
22.8282	21.8295	23.0509	21.671	23.5677	23.5747	22.5696	22.9378		4	15.2	34.087	0	26.074	18	1	0.191591	AFE_2975	WP_012537514.1	capsule polysaccharide transporter	-0.274346	0.580528
30.5383	30.3548	30.5492	29.1692	29.2997	28.2915	30.4808	28.9201	+	7	61.5	15.118	0	277.39	147	1	2.07411	AFE_2977	WP_012537517.1	GDP-mannose 4,6-dehydratase	-0.503972	0.431049
29.5416	29.0867	29.1765	28.9287	29.8211	28.622	29.2683	29.1239		7	55.8	12.644	0	84.692	109	1	0.138341	AFE_3008	WP_012537538.1	glycosyl transferase family 1	-0.0767644	0.837499
23.0164	24.2168	24.2049	23.2975	24.5245	23.3855	23.8127	23.7358		7	18.7	52.927	0	12.729	21	1	0.0469046	AFE_3018	WP_012537546.1	phosphoenolpyruvate--protein phosphotransferase	1.83905	0.000702703
25.335	24.789	24.3611	25.8864	26.0509	25.704	24.8284	25.8804	+	8	38.6	27.023	0	40.798	25	1	1.61071	AFE_3020	WP_012537549.1	PTS sugar transporter subunit IIA	1.02621	0.0147481
21.7571	24.9526	22.4948	23.3234	24.9029	25.1469	23.0682	24.4577		4	33	19.418	0	16.806	13	1	0.547622	AFE_3021	WP_012537550.1	RNase adaptor protein RapZ	1.34734	0.134557
25.818	26.8488	27.1387	23.5996	26.4457	26.6619	26.6018	25.5691		9	43.3	34.039	0	157.58	68	1	0.412189	AFE_3022	WP_009561157.1	HPr(Ser) kinase/phosphatase	-0.368231	0.712993
22.5475	25.0774	22.1946	25.7156	24.9483	24.2545	23.2732	24.9728		8	13.1	78.36	0	109.42	14	1	0.783063	AFE_3023	WP_012537551.1	PTS sugar transporter	1.56069	0.00685496
27.6143	27.9688	27.7491	28.9291	28.1478	28.548	27.7774	28.5416	+	21	57.6	48.175	0	236.07	201	1	1.4328	AFE_3024	WP_009561155.1	ribosomal subunit interface protein	0.144314	0.819538
24.4176	25.4058	25.1885	24.0568	25.7668	23.017	25.004	24.2802		4	46.4	12.331	0	30.135	20	1	0.351294	AFE_3025	WP_012537552.1	RNA polymerase sigma-54 factor	0.0768712	0.934311
29.6173	29.5786	29.8146	29.37	29.9185	30.7882	29.6702	30.0256		5	51.8	12.08	0	105.11	80	1	0.352231	AFE_3026	WP_012537553.1	ABC transporter ATP-binding protein	-1.05205	0.0161467
23.7548	24.7968	25.0542	21.4475	25.1462	23.3378	24.5353	23.3105		7	20.1	44.934	0	25.996	19	1	0.464843	AFE_3027	WP_012537554.1	lipopolysaccharide transport periplasmic protein LptA	-1.38959	0.219764
25.2068	25.5744	23.5562	25.6599	26.664	26.4023	24.7791	26.2421		6	31.6	23.614	0	18.566	33	1	0.994878	AFE_3030	WP_012537556.1	D-arabinose 5-phosphate isomerase	1.03276	0.354571
28.1332	28.1107	27.9596	27.3053	27.4515	26.7948	28.0678	27.1839	+	10	29.1	46.307	0	72.903	152	1	1.89211	AFE_3034	WP_009562824.1	organic solvent tolerance protein	-1.69963	0.104106
27.2531	26.9275	27.069	26.3844	26.808	27.4952	27.0832	26.8958		13	42.3	38.876	0	99.261	117	1	0.216108	AFE_3035	WP_009562823.1	SurA domain protein	-0.76427	0.0353202
26.1434	27.0965	26.8708	26.8663	26.8098	27.4772	26.7036	27.0511		7	31.7	21.813	0	43.151	64	1	0.412387	AFE_3037	#N/A	BolA family protein	0.723787	0.448839
24.4473	24.9858	25.4475	23.7664	24.4194	24.3588	24.9602	24.1816		5	22.1	33.252	0	90.256	40	1	1.02612	AFE_3038	WP_012537561.1	monothiol glutaredoxin, Grx4 family	-0.355414	0.505362
27.3502	27.6905	27.0359	26.6694	26.8201	26.7559	27.3589	26.7485	+	4	23.3	23.893	0	35.807	51	1	1.46059	AFE_3039	WP_009565749.1	UDP-N-acetylglucosamine 1-carboxyvinyltransferase	1.22477	0.288731
29.2937	28.915	29.199	28.0068	28.6671	28.7106	29.1359	28.4615		10	55.4	25.365	0	323.31	190	1	1.24402	AFE_3040	WP_012537562.1	ATP phosphoribosyltransferase	-1.46291	0.0625178
27.9074	27.935	27.8987	27.4325	27.5387	28.1614	27.9137	27.7109		8	38.3	26.828	0	88.104	158	1	0.373459	AFE_3041	WP_012537563.1	histidinol dehydrogenase	0.883961	0.0132493
25.5424	26.2899	26.2728	25.1314	25.2634	25.527	26.035	25.3073		6	33.9	25.356	0	9.0019	38	1	1.25396	AFE_3042	WP_012537564.1	histidinol-phosphate aminotransferase	0.187351	0.7214
27.7182	28.2631	28.7667	28.1723	28.8856	27.5137	28.2493	28.1905		7	59.7	7.9951	0	112.56	110	1	0.0401046	AFE_3043	WP_012537565.1	imidazoleglycerol-phosphate dehydratase	-0.347548	0.448434
24.2093	25.4951	25.0933	25.6952	26.0161	26.6278	24.9326	26.113	+	3	46.7	13.655	0	110.04	22	1	1.18565	AFE_3044	WP_012537566.1	imidazole glycerol phosphate synthase subunit HisH	0.610377	0.0429699
22.7518	23.6047	22.1411	22.567	22.3878	22.9081	22.8325	22.621		2	13.1	29.907	0	7.5045	7	1	0.178198	AFE_3045	WP_012537567.1	1-(5-phosphoribosyl)-5-((5- phosphoribosylamino)methylideneamino)imidazole-4- carboxamide isomerase	0.674437	0.0576112
30.1371	29.7122	29.8144	27.268	27.6693	27.4305	29.8879	27.456	+	19	40.2	52.701	0	238.4	434	1	3.82653	AFE_3046	WP_012537568.1	imidazole glycerol phosphate synthase cyclase subunit	0.202833	0.559929
32.1741	32.2542	32.1245	29.4864	30.2994	29.1224	32.1843	29.6361	+	10	88.1	13.555	0	200.25	268	1	2.72339	AFE_3047	WP_012537569.1	bifunctional phosphoribosyl-AMP cyclohydrolase/phosphoribosyl-ATP pyrophosphatase	0.727732	0.0506453
31.2726	31.2551	31.3646	30.0534	29.7657	29.5444	31.2974	29.7878	+	12	65.5	29.868	0	235.4	593	1	3.24742	AFE_3048	WP_009566921.1	protein translocase TatA	0.0588099	0.943538
24.298	23.9407	24.2554	24.2487	22.2259	22.3321	24.1647	22.9356		6	8.2	88.044	0	11.935	35	1	0.856713	AFE_3049	WP_009566923.1	twin arginine-targeting protein translocase TatB	-1.18049	0.0431321
24.1707	23.9396	23.7125	24.1493	23.0553	23.1977	23.9409	23.4674		4	12.7	44.691	0	26.591	14	1	0.57245	AFE_3050	WP_009566924.1	preprotein translocase subunit TatC	0.211578	0.753016
26.6297	25.139	25.7311	24.583	24.4633	24.9661	25.8333	24.6708	+	8	28.4	35.321	0	53.663	69	1	1.19025	AFE_3051	WP_009566926.1	Ribulose bisphosphate carboxylase large chain 2	2.43193	0.00221277
28.2048	29.0641	29.4276	27.2675	27.3981	27.8539	28.8988	27.5065	+	10	62.5	18.61	0	52.849	136	1	1.5835	AFE_3052	WP_009566929.1	ribulose bisphosphate carboxylase small subunit	2.5482	0.0008125
24.3793	24.2582	24.0446	23.0143	23.9933	23.9728	24.2274	23.6602		3	35.7	15.846	0	48.082	11	1	0.774403	AFE_3053	WP_009566930.1	ATPase AAA	1.50961	0.000962963
24.7065	22.9618	24.1136	22.2788	24.9765	24.1394	23.9273	23.7982		4	23.8	20.329	0	7.0176	12	1	0.0466034	AFE_3054	WP_009566932.1	VWA domain-containing protein	1.22914	0.0951178
27.7332	27.6038	27.9713	27.1931	26.7129	26.2	27.7694	26.702	+	6	28.5	34.333	0	58.843	63	1	1.59806	AFE_3058	WP_012537571.1	dihydroorotase	0.473506	0.278088
25.9643	26.0524	25.6036	26.8742	26.7061	25.9111	25.8734	26.4971		10	21.8	49.289	0	28.537	67	1	0.88829	AFE_3059	WP_012537572.1	aspartate carbamoyltransferase	1.16246	0.0432136
26.0239	26.123	25.8157	25.334	26.1884	25.6236	25.9875	25.7153		9	22.3	42.714	0	23.463	73	1	0.43747	AFE_3060	WP_009566940.1	bifunctional pyr operon transcriptional regulator/uracil phosphoribosyltransferase	1.39233	0.0148235
29.6037	29.5455	29.4807	28.7053	28.4386	28.7288	29.5433	28.6242	+	30	34.7	102.55	0	323.31	336	1	3.11491	AFE_3061	WP_012537573.1	Holliday junction resolvase RuvX	0.56719	0.164613
29.0547	29.0751	29.5799	29.3121	29.8178	29.5893	29.2366	29.5731		15	52.1	35.591	0	191.25	405	1	0.677682	AFE_3062	WP_012537574.1	DUF179 domain-containing protein	0.129055	0.931695
21.192	22.6946	24.4725	22.2723	27.2467	21.5539	22.7864	23.691		2	27.5	10.782	0	48.625	13	1	0.168592	AFE_3063	WP_012537575.1	glutathione synthase	1.06742	0.0165825
28.7383	28.2094	28.1974	28.877	29.203	29.1495	28.3817	29.0765	+	14	40.4	36.803	0	164.82	257	1	1.56061	AFE_3064	WP_009561612.1	glutamate--cysteine ligase	-0.623686	0.121162
26.5931	26.7898	26.7693	25.8659	27.1762	27.2064	26.7174	26.7495		10	39.2	36.666	0	47.645	87	1	0.0240605	AFE_3065	WP_012537576.1	citrate synthase	0.272185	0.459042
22.5397	20.8797	23.6194	29.6267	27.2534	27.4615	22.3463	28.1139	+	5	53.1	14.463	0	36.073	28	1	2.19845	AFE_3068	WP_012537578.1	pyruvate dehydrogenase	0.919064	0.00119565
23.7117	22.9269	23.8617	30.3792	30.833	30.7948	23.5001	30.669	+	7	64.1	15.967	0	150.11	65	1	4.606	AFE_3069	WP_012537579.1	pyruvate dehydrogenase subunit beta	-0.336506	0.267214
29.5377	29.0674	29.0764	26.4812	28.1957	27.8941	29.2271	27.5237	+	9	45.7	22.564	0	91.779	170	1	1.43803	AFE_3070	WP_012537580.1	pyruvate dehydrogenase (acetyl-transferring) E1 component subunit alpha	-0.694822	0.0313676
25.2013	25.3342	25.3229	25.0456	24.4208	24.1805	25.2861	24.549	+	8	21.9	45.766	0	31.945	41	1	1.32076	AFE_3073	WP_012537583.1	N-acetyl-gamma-glutamyl-phosphate reductase	-0.0321039	0.964836
24.9526	25.3901	24.6682	21.575	21.09	23.0151	25.0036	21.8934	+	5	8.1	81.625	0	21.635	33	1	2.14295	AFE_3074	WP_009567384.1	30S ribosomal protein S9	-5.76759	0.00127907
27.0148	26.2825	25.8102	22.53	24.9777	26.178	26.3692	24.5619		3	22	13.686	0	31.227	24	1	0.733478	AFE_3075	WP_009567386.1	50S ribosomal protein L13	-7.16889	0
22.2498	21.9265	22.0655	25.2276	25.457	25.1699	22.0806	25.2848	+	6	29.4	25.018	0	18.366	15	1	4.817	AFE_3079	WP_009567865.1	nitroreductase	1.70347	0.0165024
24.0257	21.5909	20.8907	22.9518	21.2918	24.6464	22.1691	22.9633		4	17.1	46.113	0	29.936	7	1	0.22937	AFE_3085	WP_009567413.1	tyrosine--tRNA ligase	0.737182	0.0455065
27.1819	27.0499	26.6873	24.1889	24.6049	23.9939	26.973	24.2625	+	26	32.1	98.988	0	172.6	134	1	3.50498	AFE_3086	WP_012537586.1	plasma-membrane proton-efflux P-type ATPase	3.11026	0.00256311
23.329	20.7315	20.9269	24.3913	24.3056	23.5058	21.6625	24.0676	+	4	22.9	27.565	0	105.5	11	1	1.27964	AFE_3089	WP_012537587.1	aspartate 1-decarboxylase	1.8073	0.119404
27.7774	28.2047	28.1557	27.6512	27.4045	28.2736	28.046	27.7764		2	27	12.362	0	6.4621	20	1	0.389591	AFE_3092	WP_012537589.1	YihA family ribosome biogenesis GTP-binding protein	-3.2042	0
23.9779	24.6885	24.4036	22.0593	24.1927	20.4235	24.3567	22.2252		4	17.1	34.647	0.00077101	3.0428	8	1	0.894878	AFE_3093	WP_012537590.1	voltage-gated potassium channel	-0.794198	0.623596
24.9605	25.2697	24.6012	26.5586	26.8062	27.0218	24.9438	26.7955	+	8	29.7	33.968	0	49.898	54	1	2.85311	AFE_3094	WP_009567300.1	DNA polymerase I	2.71046	0.00182456
27.9372	28.5475	28.0751	26.9565	27.1353	27.7519	28.1866	27.2812	+	11	59.5	24.103	0	73.078	113	1	1.39081	AFE_3095	WP_009567301.1	Rossman fold protein, TIGR00730 family	-2.40509	0.0240621
27.7371	27.7909	27.6473	22.5101	24.5124	22.4099	27.7251	23.1441	+	18	37.7	63.673	0	136.01	100	1	2.58259	AFE_3096	WP_009567302.1	hypothetical protein	0.269538	0.502136
27.1398	27.3002	26.7979	30.5595	30.5094	30.6326	27.0793	30.5672	+	5	20.5	24.737	0	79.09	71	1	4.66575	AFE_3097	WP_012537591.1	homoserine kinase	2.13151	0.0732268
27.5421	27.3015	27.5294	30.0331	29.4832	30.3901	27.4576	29.9688	+	16	63.1	28.944	0	286.78	174	1	3.09738	AFE_3102	WP_012537596.1	cytochrome c biogenesis protein	-1.85174	0.00077037
21.8409	21.3295	21.2981	31.0854	31.1061	30.7606	21.4895	30.984	+	8	35.9	22.62	0	76.977	217	1	5.85678	AFE_3103	WP_009566503.1	phosphoribosyltransferase	0.905378	0.0333818
29.0145	28.5287	28.6238	27.8196	28.1991	28.0817	28.7224	28.0335	+	6	25.5	22.096	0	90.555	142	1	1.68099	AFE_3104	WP_012537597.1	DNA polymerase/3'-5' exonuclease PolX	4.58095	0.000881356
26.4146	24.7881	24.8851	29.6932	30.1454	30.8049	25.3626	30.2145	+	10	20.6	45.529	0	96.183	161	1	2.84775	AFE_3107	#N/A	cytochrome c4	-3.48786	0
25.1696	24.9126	21.5525	30.6254	31.0769	30.711	23.8782	30.8044	+	8	33.9	27.588	0	52.295	135	1	2.38483	AFE_3108	WP_009566406.1	short-chain dehydrogenase	-2.51117	0.00114286
26.748	26.8968	26.7514	28.3143	28.0006	28.5325	26.7987	28.2825	+	20	37	68.07	0	260.11	140	1	3.10337	AFE_3109	#N/A	ubiquinol--cytochrome c reductase, iron-sulfursubunit	-9.49449	0
21.9614	21.7262	21.7559	24.5119	24.7128	23.2184	21.8145	24.1477	+	2	6.5	39.545	0	22.847	16	1	2.10131	AFE_3110	WP_009566409.1	cytochrome b	-4.85197	0.0011954
26.416	26.4611	26.7703	26.2198	26.8677	25.4897	26.5491	26.1924		4	32.2	13.512	0	42.134	24	1	0.359725	AFE_3111	WP_012537599.1	ubiquinol cytochrome C oxidoreductase	-6.92621	0.000732394
26.8963	27.1261	26.3576	23.043	24.3422	24.0071	26.7933	23.7974	+	4	23.6	17.677	0	9.151	30	1	2.57371	AFE_3112	WP_012537600.1	cytochrome c biogenesis protein	-1.48375	0.000818898
30.3692	30.1484	30.6035	29.1274	30.173	28.2121	30.3737	29.1708		5	49.2	13.704	0	60.037	105	2	0.969006	AFE_3113	WP_009566490.1	c-type cytochrome biogenesis protein CcsB	-2.33317	0.00420601
32.1923	31.9433	32.0283	32.4746	32.5067	32.3859	32.0546	32.4558	+	24	71.2	42.253	0	323.31	1208	2	2.10144	AFE_3114	WP_012537601.1	hypothetical protein	0.356712	0.497699
31.2485	31.5619	29.5843	31.8199	31.563	31.9548	30.7982	31.7793		30	57.7	65.097	0	323.31	261	1	0.718478	AFE_3115	WP_012537602.1	hypothetical protein	2.99593	0.000727273
20.5819	20.9455	21.7475	30.6674	30.4465	30.4922	21.0916	30.5354	+	22	49.2	61.945	0	300.26	140	1	4.94591	AFE_3116	WP_012537283.1	Peroxiredoxin family protein	1.20294	0.0731653
25.4585	24.8157	25.3066	24.8171	20.14	25.7161	25.1936	23.5578		3	16.3	28.527	0	18.95	23	1	0.39771	AFE_3118	WP_009566821.1	pyridine nucleotide-disulfide oxidoreductase	-0.401136	0.0341948
21.23	23.6037	23.7032	28.4168	28.7345	27.8347	22.8456	28.3287	+	10	44.5	28.2	0	58.681	40	1	2.52648	AFE_3121	WP_012537605.1	sulfite reductase subunit alpha	-0.981035	0.144958
22.3943	22.5838	20.7994	28.4822	28.8815	29.0338	21.9258	28.7991	+	10	32.1	35.391	0	26.99	56	1	3.51023	AFE_3122	WP_009566801.1	sulfite reductase subunit beta	-9.44372	0
21.5833	23.0992	21.6758	30.0065	30.215	30.0743	22.1194	30.0986	+	21	60	49.927	0	294.33	161	1	4.06436	AFE_3123	WP_012537606.1	phosphoadenosine phosphosulfate reductase	-5.48303	0.000852459
20.8063	22.8896	24.5454	27.7584	28.4572	28.1626	22.7471	28.1261	+	5	48.7	13.536	0	58.768	23	1	2.09065	AFE_3124	WP_041646660.1	sulfate adenylyltransferase small subunit	-6.87331	0.0026
22.2842	22.2736	21.9896	27.2464	26.0838	26.5508	22.1825	26.627	+	8	27.1	30.246	0	29.393	27	1	3.6485	AFE_3125	WP_012537608.1	sulfate adenylyltransferase	-7.97917	0
30.2652	30.5988	30.13	30.5442	30.9267	29.6551	30.3313	30.3753		7	47.8	14.488	0	78.423	212	1	0.0371313	AFE_3127	WP_009567512.1	cobalamin biosynthesis protein CbiX	-5.37895	0.001625
23.4563	24.7662	24.1045	24.9639	25.7466	25.373	24.109	25.3612	+	5	36.2	23.523	0	22.448	14	1	1.33014	AFE_3133	WP_012537611.1	Glycerol-3-phosphate ABC transporter, ATP-binding protein UgpC	-4.44452	0.00253659
20.6334	22.7235	24.855	25.5317	25.4258	26.8146	22.7373	25.924	+	4	22.9	19.41	0	6.8379	12	1	1.15466	AFE_3135	WP_012537613.1	hypothetical protein	-0.0439892	0.947233
33.9861	34.6027	34.7656	36.0769	36.0969	36.563	34.4515	36.2456	+	17	59.4	19.857	0	323.31	2541	1	2.48424	AFE_3138	WP_012537617.1	oxidoreductase	-1.25219	0.029289
30.1858	30.085	30.1304	31.3153	30.2625	30.9782	30.1337	30.852		10	19.1	69.266	0	306.7	231	1	1.08309	AFE_3139	WP_012537618.1	hypothetical protein	-3.18671	0.0314321
31.7402	32.2295	31.7299	32.6964	32.951	32.6384	31.8999	32.7619	+	13	51.6	28.263	0	323.31	724	1	1.972	AFE_3146	WP_012537622.1	rusticyanin	-1.79415	0.00121547
32.2541	32.2013	32.0942	32.7857	32.9169	32.7296	32.1832	32.8107	+	8	65.6	19.87	0	128	409	1	3.00294	AFE_3149	WP_009561084.1	cytochrome c oxidase subunit I	-0.718294	0.0744412
31.439	31.6241	31.2609	33.1078	33.041	32.9018	31.4413	33.0169	+	12	63	25.178	0	174.14	452	1	3.69527	AFE_3150	WP_009561085.1	cytochrome c oxidase subunit II	-0.862079	0.0126667
32.0439	32.4057	31.9406	32.583	32.0045	32.3088	32.13	32.2988		6	20.8	52.39	0	81.659	263	1	0.315758	AFE_3151	WP_012537626.1	hypothetical protein	-0.627528	0.00670149
30.7808	31.0166	30.9593	30.141	29.8653	30.5049	30.9189	30.1704	+	40	62.8	71.12	0	323.31	714	1	1.70888	AFE_3152	WP_012537627.1	cytochrome c552	-1.57552	0.0013
23.2435	22.4132	23.5808	23.3214	23.3406	22.8205	23.0792	23.1608		3	27.4	12.601	0	43.727	16	1	0.0741711	AFE_3153	WP_012537628.1	cytochrome c	-0.168723	0.636024
24.2098	23.8281	24.7081	22.5506	23.9161	22.7752	24.2487	23.0806	+	3	9.7	41.744	0.0007716	3.0765	8	1	1.11293	AFE_3158	WP_012537630.1	molecular chaperone HtpG	0.748453	0.0228165
26.5893	26.4583	26.3254	24.5672	24.8126	25.4234	26.4577	24.9344	+	8	28.1	36.381	0	89.304	41	1	2.33841	AFE_3159	#N/A	hypothetical protein	-0.0816472	0.905514
23.6072	23.8701	24.009	22.1427	25.8862	23.1579	23.8288	23.7289		5	49.1	12.635	0	8.8046	13	1	0.0298899	AFE_3161	WP_009562388.1	lactate dehydrogenase	1.52325	0.00330667
22.9901	23.0376	22.2887	23.0772	22.9356	21.3537	22.7721	22.4555		2	15.7	17.109	0	6.9557	8	1	0.2025	AFE_3163	WP_009562838.1	isochorismate-pyruvate lyase	0.0998332	0.949124
28.0216	26.7312	26.7098	27.8146	28.3042	28.1005	27.1542	28.0731		2	49.1	18.182	0	91.555	80	1	0.941804	AFE_3166	WP_012537632.1	N-acetyltransferase	0.316655	0.705072
26.3347	26.156	25.612	21.7145	22.0214	25.0326	26.0342	22.9228	+	2	16.8	18.981	0	35.005	17	1	1.34626	AFE_3169	WP_012537634.1	cupin	-0.918957	0.0869366
26.681	27.112	27.0972	25.6074	25.9596	26.0658	26.9634	25.8776	+	10	37.4	34.419	0	186.99	91	1	2.26982	AFE_3174	#N/A	prevent-host-death family protein	3.11141	0.0161073
24.3045	23.7701	23.5322	22.4772	22.7336	22.9839	23.8689	22.7316	+	4	14.3	31.933	0	8.308	13	1	1.86131	AFE_3186	WP_012537644.1	restriction endonuclease	1.08579	0.00675188
26.668	26.8226	26.8005	26.4627	26.2417	26.0974	26.7637	26.2673	+	20	23.9	103.19	0	82.791	63	1	1.88249	AFE_3189	WP_009565614.1	selenocysteine synthase	1.13735	0.0102957
31.2997	31.099	30.3435	32.0475	32.1407	32.1937	30.9141	32.1273	+	11	14	99.527	0	100.8	66	1	1.83653	AFE_3191	WP_012537647.1	type III restriction protein res subunit	0.496454	0.0304082
27.7137	27.7171	27.7498	26.859	26.9168	26.6715	27.7269	26.8158	+	18	49.9	45.342	0	195.28	159	1	3.58095	AFE_3193	WP_012537648.1	phosphoesterase	-1.21323	0.0104164
26.7917	26.6781	26.5326	26.1683	25.6318	25.9581	26.6675	25.9194	+	12	24.7	66.254	0	71.275	81	1	1.90509	AFE_3194	WP_009566737.1	ATP-dependent DNA helicase RecG	0.911072	0.000693333
26.3642	25.7381	25.4393	26.8185	26.4091	25.812	25.8472	26.3465		5	18.7	48.151	0	31.451	45	1	0.553546	AFE_3200	WP_012537653.1	glutamine--fructose-6-phosphate aminotransferase	0.748054	0.0150831
26.8466	28.3378	25.8825	27.4527	27.8926	28.3419	27.0223	27.8958		7	63.8	15.149	0	20.077	67	1	0.503221	AFE_3201	WP_012537654.1	bifunctional N-acetylglucosamine-1-phosphate uridyltransferase/glucosamine-1-phosphate acetyltransferase	-0.499324	0.284526
32.3491	32.5376	32.9678	32.6115	33.0303	32.8303	32.6182	32.824		27	84	50.595	0	323.31	1448	1	0.396568	AFE_3202	WP_009569104.1	F0F1 ATP synthase subunit epsilon	-0.873468	0.275518
25.7724	25.7659	26.3089	29.1614	30.0216	29.9174	25.9491	29.7001	+	13	53.8	31.995	0	288.9	135	1	3.49076	AFE_3203	WP_012537655.1	ATP synthase subunit beta	-0.205868	0.537682
32.3136	32.7814	32.7409	32.1059	32.0138	31.7411	32.612	31.9536	+	32	60.3	55.604	0	323.31	1208	1	1.62357	AFE_3204	WP_012537656.1	ATP synthase subunit gamma	-3.75107	0.00216667
29.9293	30.6663	30.8801	30.8138	30.1603	31.5601	30.4919	30.8447		10	68.7	19.018	0	149.63	161	1	0.28693	AFE_3205	WP_012537657.1	ATP synthase subunit alpha	0.658346	0.029917
30.6253	30.1582	30.7227	30.2588	30.5125	30.2584	30.5021	30.3432		12	59.1	17.898	0	180.11	237	1	0.33892	AFE_3206	WP_009561112.1	ATP synthase subunit delta	-0.352843	0.581453
25.556	25.485	25.9676	24.8877	25.6053	25.2265	25.6695	25.2398		7	27.9	31.824	0	23.547	30	1	0.772899	AFE_3207	WP_009561113.1	ATP synthase subunit B	0.158823	0.626525
22.545	21.6622	23.44	22.6152	22.6848	23.386	22.5491	22.8953		2	7.3	28.029	0.002259	2.6199	3	1	0.239711	AFE_3211	WP_009566150.1	chromosome partitioning protein ParB	0.429705	0.195865
24.6583	25.3757	25.1521	22.5892	24.7568	24.2224	25.0621	23.8561		5	26.2	23.863	0	10.196	17	1	0.814204	AFE_3212	WP_041647559.1	chromosome partitioning protein ParA	-0.346259	0.645332
28.4871	28.8871	28.689	27.2357	28.1094	28.6267	28.6877	27.9906		7	52.2	19.164	0	164.64	120	1	0.759695	AFE_3213	WP_012537661.1	methyltransferase GidB	1.20595	0.105789
23.3604	23.992	23.3955	22.9645	24.1208	23.9256	23.5826	23.6703		5	20.4	35.327	0	12.035	15	1	0.0747364	AFE_3217	WP_012537664.1	molybdenum cofactor biosynthesis protein	0.697129	0.152561
24.6915	23.5936	23.5916	24.192	23.2152	24.0678	23.9589	23.825		4	18.1	34.123	0	6.713	12	1	0.100541	AFE_3219	WP_009560966.1	magnesium transporter	-0.0876573	0.906058
27.1073	26.6193	26.92	25.8639	25.9244	25.7906	26.8822	25.8596	+	10	47.6	32.062	0	229.17	75	1	2.64572	AFE_3220	WP_012537665.1	hypothetical protein	0.133837	0.866046
22.2309	24.1545	22.4283	25.6547	25.5507	25.7769	22.9379	25.6608	+	3	27.7	23.748	0	178.95	10	1	1.94278	AFE_3224	WP_009560954.1	pirin family protein	1.0226	0.00323478
24.3208	23.1975	23.9455	27.0245	27.3331	27.5513	23.8213	27.303	+	4	21.9	21.148	0	47.107	22	1	3.17657	AFE_3227	WP_012537667.1	hypothetical protein (secreted / periplasmic)	-2.72286	0.00566008
22.398	23.8145	23.7862	21.5255	26.0678	26.3701	23.3329	24.6544		2	15.2	11.867	0	4.5322	12	1	0.333202	AFE_3234	WP_012537669.1	hypothetical protein	-3.48171	0.00142466
24.271	23.5029	23.461	24.0577	24.8933	24.8979	23.745	24.6163		7	29.3	23.269	0	62.976	35	1	1.06692	AFE_3238	WP_009567147.1	ferredoxin	-1.32155	0.446584
28.6803	29.5225	29.5993	29.0166	28.7306	29.042	29.2673	28.9297		7	37.1	18.81	0	39.039	109	1	0.470442	AFE_3239	WP_009567146.1	2-nonaprenyl-3-methyl-6-methoxy-1,4-benzoquinol hydroxylase	-0.871325	0.0683914
26.405	26.3931	25.9183	23.3292	25.3949	24.4178	26.2388	24.3806	+	3	25.5	15.182	0	7.2804	32	1	1.40199	AFE_3240	WP_012537672.1	Rrf2 family transcriptional regulator	0.337622	0.401529
26.753	26.2688	26.5054	22.9828	25.156	21.6476	26.5091	23.2621	+	4	20.1	31.883	0	43.271	31	1	1.46062	AFE_3241	WP_009567144.1	peroxiredoxin	1.85819	0.0180191
27.2783	27.1506	27.2014	27.3201	26.2475	27.853	27.2101	27.1402		11	46	28.695	0	55.215	82	1	0.0507073	AFE_3242	WP_009567143.1	indole-3-glycerol-phosphate synthase	0.0699018	0.932211
25.0482	24.399	24.4228	24.8722	25.5477	25.8882	24.6234	25.436		6	24.6	35.436	0	95.421	29	1	1.04154	AFE_3243	WP_012537673.1	anthranilate phosphoribosyltransferase	-0.81265	0.0743215
26.2637	25.7194	25.4037	25.2459	26.3345	26.1525	25.7956	25.911		4	29.5	20.787	0	11.173	37	1	0.0984406	AFE_3244	WP_009567142.1	glutamine amidotransferase	-0.115365	0.871005
26.3881	26.8622	27.4076	26.9936	25.0945	25.3817	26.886	25.8233		12	28.3	55.739	0	102.3	63	1	0.737962	AFE_3245	WP_012537674.1	anthranilate synthase component I	1.0627	0.131704
25.7697	27.1645	27.3514	26.1305	26.7446	26.4673	26.7619	26.4475		8	46.3	24.713	0	78.404	82	1	0.233057	AFE_3246	WP_009561007.1	phosphoglycolate phosphatase, bacterial	0.314402	0.661588
30.3026	31.3024	31.324	29.6182	30.3259	30.0419	30.9764	29.9953	+	10	51.8	23.552	0	136.04	259	1	1.16859	AFE_3247	WP_012537675.1	ribulose-phosphate 3-epimerase	0.98101	0.0491034
33.5319	33.4723	33.705	33.6033	33.6178	33.6451	33.5698	33.6221		20	61.5	38.389	0	323.31	1859	1	0.300013	AFE_3248	WP_009561009.1	fructose-1,6-bisphosphate aldolase	-0.0523275	0.814122
28.8951	28.1758	28.384	29.7534	30.1296	29.8387	28.485	29.9072	+	22	57.8	51.557	0	226.23	363	1	2.37702	AFE_3249	WP_012537676.1	pyruvate kinase	-1.42225	0.00327753
31.3162	31.1279	31.1	31.3391	31.4512	31.3057	31.1813	31.3653		23	63.3	41.932	0	323.31	733	1	1.06876	AFE_3250	WP_012537677.1	phosphoglycerate kinase	-0.183982	0.276029
32.2105	32.1311	32.1267	32.2629	32.4856	32.3624	32.1561	32.3703		20	71.3	36.487	0	323.31	1517	1	1.42556	AFE_3251	WP_009567621.1	type I glyceraldehyde-3-phosphate dehydrogenase	-0.214176	0.174942
31.5973	31.6281	31.5966	31.4597	31.3012	31.2556	31.6073	31.3388		28	55.8	72.38	0	323.31	999	1	1.89185	AFE_3252	WP_012537678.1	transketolase	0.268491	0.0871049
28.97	28.6136	28.6613	29.1669	29.827	29.8962	28.7483	29.6301	+	15	50.3	32.534	0	109.51	257	1	1.57195	AFE_3253	WP_012537679.1	fructose 1,6-bisphosphatase	-0.881735	0.0239376
26.4493	27.3049	26.9082	27.3777	27.6787	27.6318	26.8874	27.5627		9	29.4	34.406	0	83.459	122	1	1.20086	AFE_3258	WP_009566635.1	4-hydroxy-3-methylbut-2-enyl diphosphate reductase	-0.675272	0.0626237
27.0849	27.2187	27.307	25.6208	25.1601	24.7609	27.2035	25.1806	+	18	43.2	54.528	0	245.64	96	1	2.85336	AFE_3259	WP_012537682.1	DNA polymerase V	2.02298	0.000825397
29.1775	29.0022	26.5698	27.2254	27.9638	27.4947	28.2498	27.5613		5	29.8	16.305	0	37.841	40	1	0.325683	AFE_3260	WP_009566636.1	large conductance mechanosensitive channel protein MscL	0.688524	0.486083
25.7758	25.3978	26.0854	25.8031	26.064	26.3343	25.753	26.0671		3	22.4	18.274	0	19.599	22	1	0.55412	AFE_3261	WP_012537683.1	lipoprotein	-0.31406	0.349378
25.3978	25.3612	25.4658	23.8724	23.3324	23.1379	25.4083	23.4476	+	6	19.6	39.952	0	77.583	22	1	3.04358	AFE_3264	WP_012607659.1	RND transporter	1.96072	0.000990476
23.1999	24.7383	23.8613	22.9204	22.2252	22.2617	23.9332	22.4691	+	6	18.3	50.357	0	96.059	22	1	1.36874	AFE_3265	WP_012537684.1	transporter	1.46402	0.0248634
26.7314	26.347	26.7354	25.376	26.5165	25.306	26.6046	25.7328		4	62.9	11.005	0	129.57	39	1	0.989913	AFE_3268	WP_012537686.1	prevent-host-death protein	0.871807	0.0792366
25.3632	25.582	24.886	21.1223	24.8955	24.0519	25.277	23.3566		5	45	15.519	0	22.283	27	1	0.760364	AFE_3269	WP_009566866.1	DNA-binding protein	1.92048	0.109362
26.4824	27.2145	27.1097	28.92	28.457	29.2009	26.9355	28.8593	+	5	42.4	17.024	0	96.984	111	1	2.43869	AFE_3273	WP_012537687.1	hypothetical protein	-1.92378	0.00120879
25.4641	24.2364	25.1673	20.6158	23.0142	24.0929	24.9559	22.5743	+	7	40.8	27.541	0	19.214	24	1	1.02383	AFE_3274	WP_012537688.1	DNA-binding response regulator	2.38163	0.0481093
23.8457	23.2671	20.383	23.9268	22.1586	22.2866	22.4986	22.7907		4	12.9	46.363	0	9.1456	9	1	0.0853565	AFE_3275	WP_009567373.1	two-component sensor histidine kinase EnvZ	-0.292017	0.87143
26.3978	26.42	26.3785	25.8147	26.5343	26.6367	26.3988	26.3286		12	27.7	51.179	0	108.24	74	1	0.0970978	AFE_3277	WP_012537690.1	argininosuccinate lyase	0.0702209	0.889115
22.058	21.33	21.954	23.5863	22.4009	22.9595	21.7807	22.9822	+	7	21	45.017	0	17.555	14	1	1.36564	AFE_3279	WP_009560875.1	diaminopimelate decarboxylase	-1.20155	0.0278553
29.6333	29.2029	28.961	26.5969	27.4048	27.3566	29.2657	27.1194	+	10	65.6	20.371	0	179.48	160	1	2.55357	AFE_3280	WP_009560876.1	phospholipid-binding protein	2.14632	0.00141026
25.1916	26.1117	25.8176	23.82	21.4115	24.2738	25.7069	23.1684	+	9	19.8	63.716	0	39.125	34	1	1.28184	AFE_3286	WP_012537694.1	hydrogenase 2 large subunit	2.53849	0.0241528
27.0773	26.9857	27.652	25.0603	25.6658	25.8058	27.2384	25.5106	+	10	32	32.545	0	158.99	79	1	2.29651	AFE_3291	WP_012537698.1	NAD-dependent dehydratase	1.72775	0.00338182
25.8056	24.6469	24.8777	26.3594	27.2239	26.9565	25.11	26.8466	+	11	25.9	52.494	0	38.113	42	2	1.78396	AFE_3293	WP_012537700.1	mannose-1-phosphate guanylyltransferase/mannose-6-phosphate isomerase	-1.73654	0.00979874
26.5519	26.2613	26.3649	25.423	25.7416	25.9381	26.3927	25.7009	+	5	25.8	20.184	0	15.682	50	1	1.7962	AFE_3294	WP_009566950.1	dTDP-4-dehydrorhamnose 3,5-epimerase	0.691839	0.0201492
26.9693	25.5074	26.0614	25.9543	26.276	26.6777	26.1794	26.3027		11	45.9	32.333	0	64.522	44	1	0.0926506	AFE_3295	WP_009566949.1	glucose-1-phosphate thymidylyltransferase	-0.123305	0.874743
22.9024	21.8325	23.9038	24.8343	25.8455	26.0226	22.8796	25.5675	+	6	20.6	36.157	0	41.244	20	1	1.727	AFE_3298	WP_009566477.1	delta-aminolevulinic acid dehydratase	-2.68789	0.00818792
26.545	26.6084	26.8382	26.4781	26.5244	26.3254	26.6639	26.4427		7	32.8	28.594	0	106.84	55	1	0.963796	AFE_3299	WP_012537703.1	uroporphyrinogen III methyltransferase	0.221186	0.251912
27.2689	26.8419	27.1003	26.1837	26.8934	27.4183	27.0704	26.8318		11	50.7	33.039	0	98.556	104	1	0.249609	AFE_3300	WP_012537704.1	hydroxymethylbilane synthase	0.238581	0.662446
28.9764	28.7124	28.4875	26.4176	27.2901	26.2567	28.7254	26.6548	+	7	37.4	14.328	0	35.114	69	1	2.38514	AFE_3302	WP_009566480.1	HIT family protein	2.07062	0.0011828
28.4728	28.2404	28.3245	28.4563	27.7139	27.8994	28.3459	28.0232		10	31.6	45.192	0	303.25	138	1	0.622338	AFE_3303	WP_012537706.1	glutamate-1-semialdehyde 2,1-aminomutase	0.322705	0.299244
